# Supplementary material for: Lead aVR predicts early revascularization but not long-term events in patients referred for stress electrocardiography
Source: PLoS One. 2021 Apr 8;16(4):e0249779. doi: 10.1371/journal.pone.0249779 (PMC8032194; doi:10.1371/journal.pone.0249779)
Supplement: S1 Data — (XLSX) [file pone.0249779.s001.xlsx]

## Sheet: S1 Data
Key	Max_SBP	HR_Peak	HR_1Min	HR_2Min	HR_5Min	Stress_Angina	StressAnginaYN	StressAnginaStopTest	Stress_SOB	RBBB_Rest	LBBB_Rest	Bsl_AVR	BslAVR_NoNeg	Bsl_V1	Bsl_V5	Max_AVR	Slope_AVR	Var_AVR	MaxAVR_Time	AVRElev_Duration	Max_V1	Slope_V1	Max_V5	Slope_V5	Stress_RBBB	Stress_LBBB	HRR_1Min	HRR_2Min	HRR_5Min	AVR_Elev	AVR_Elev_NoNeg	AVR_GTET0pt5	AVR_GTET1	V1_Elev	V1Elev_GTET1	V5_Elev	V5Depr_GTET1	V1Elev1_and_V5Depr1	EI_LBBB	EI_RBBB	Male?	Gender	BMI	BMI_GTET30	Angina_Quality	Hx_CongDis	Hx_PriorMI	Hx_PCI	Hx_CABG
5	209	160	151	130	107	0	0	0	0	0	0	0	0	0	-0.5	0	1				0	0	-1	2	0	0	9	30	53	0	0	0	0	0	0	-0.5	0	0	0	0	0	2	25.2826	0	0	0	0	0	0
7	227	150	134	104	89	0	0	0	2	0	0	0	0	0	-1	0	1				0.5	0	0	2	0	0	16	46	61	0	0	0	0	0.5	0	1	0	0	0	0	1	1	27.6398	0	0	0	1	1	0
9	152	193	142	116	99	0	0	0	0	0	0	0	0	0	0	0.5	1	0	08:06:00	01:00:00	0	2	0	2	0	0	51	77	94	0.5	0.5	1	0	0	0	0	0	0	0	0	1	1	29.7521	0	1	0	0	0	0
12	239	169	155	130	111	0	0	0	0	0	0	0	0	0	0	0	1				0	0	0	2	0	0	14	39	58	0	0	0	0	0	0	0	0	0	0	0	0	2	30.1038	1	1	0	0	0	0
14	180	171	134	115	97	0	0	0	2	0	0	0	0	0	0	0.5	1		07:00:00	00:50:00	0	0	-1	2	0	0	37	56	74	0.5	0.5	1	0	0	0	-1	0	0	0	0	0	2	32.8947	1	0	0	0	0	0
16	170	117	108	92	73	0	0	0	1	0	0	0	0	0	0	0	1				0	0	0	2	0	0	9	25	44	0	0	0	0	0	0	0	0	0	0	0	1	1	28.0664	0	0	0	1	1	0
17	163	153	153	133	120	0	0	0	0	0	0	0	0	0	0	0	1				0	1	-0.5	2	0	0	0	20	33	0	0	0	0	0	0	-0.5	0	0	0	0	1	1	24.5675	0	0	0	0	0	0
18	230	176	153	125	98	0	0	0	1	0	0	0	0	0	0	1	0		08:00:00	00:50:00	1	1	-1	2	0	0	23	51	78	1	1	1	1	1	1	-1	0	0	0	0	1	1	25.0865	0	3	0	0	0	0
19	166	123	101	93	85	0	0	0	1	0	0	0	0	0	0	1	1		08:00:00	00:50:00	0	0	0	2	0	0	22	30	38	1	1	1	1	0	0	0	0	0	0	0	0	2	26.8136	0	1	0	0	0	0
24	236	181	150	118	96	0	0	0	0	0	0	0	0	0	0	0	1				0	1	0	2	0	0	31	63	85	0	0	0	0	0	0	0	0	0	0	0	1	1	21.9136	0	0	0	0	1	0
30	183	139	127	115	90	1	1	0	2	0	0	0	0	0	0	1	1		07:18:00	01:50:00	0	0	-1	2	0	0	12	24	49	1	1	1	1	0	0	-1	0	0	0	0	1	1	34.5679	1	1	0	0	0	0
31	187	155	141	110	86	0	0	0	2	0	0	0	0	0	0	0	0				0	0	0	2	0	0	14	45	69	0	0	0	0	0	0	0	0	0	0	0	0	2	41.0253	1	3	0	0	0	0
32	183	144	134	117	85	0	0	0	2	0	0	0	0	0	0	0	1				0	0	-0.5	0	0	0	10	27	59	0	0	0	0	0	0	-0.5	0	0	0	0	0	2	34.049	1	1	0	0	0	0
33	160	203	134	113	92	0	0	0	0	0	0	0	0	0	0	0	1				0	0	0	2	0	0	69	90	111	0	0	0	0	0	0	0	0	0	0	0	0	2	25.3444	0	0	0	0	0	0
36	195	146	129	86	72	0	0	0	2	0	0	0	0	0	0	0.5	1		03:14:00	00:50:00	0	0	0	2	0	0	17	60	74	0.5	0.5	1	0	0	0	0	0	0	0	0	0	2	21.1073	0	1	0	0	0	0
39	187	185	162	125	73	0	0	0	1	0	0	0	0	0	0	0	1				0	1	0	2	0	0	23	60	112	0	0	0	0	0	0	0	0	0	0	0	1	1	23.5898	0	0	1	0	0	0
42	203	181	160	121	108	0	0	0	2	0	0	0	0	0	0	0	0				0	0	0	0	0	0	21	60	73	0	0	0	0	0	0	0	0	0	0	0	1	1	33.8264	1	3	0	0	0	0
44	216	153	126	120	97	0	0	0	1	0	0	0	0	0	0	0	1				0	0	0	2	0	0	27	33	56	0	0	0	0	0	0	0	0	0	0	0	1	1	28.6501	0	2	0	0	0	0
48	143	164	166	157	117	0	0	0	2	0	0	0	0	0	0	0	1				0	1	0	2	0	0	-2	7	47	0	0	0	0	0	0	0	0	0	0	0	0	2	19.0451	0	2	0	0	0	0
51	162	171	134	114	97	0	0	0	0	0	0	0	0	0	0	0	1				0	2	0	2	0	0	37	57	74	0	0	0	0	0	0	0	0	0	0	0	0	2	26.8136	0	2	0	0	0	0
55	199	148	121	98	81	0	0	0	2	0	0	0	0	0	0	1	0		04:00:00	00:50:00	0	2	-1	2	0	0	27	50	67	1	1	1	1	0	0	-1	0	0	0	0	0	2	41.0253	1	2	0	0	0	0
56	216	176	164	141	117	0	0	0	2	0	0	0	0	0	0	0	0				0	0	-1	1	0	0	12	35	59	0	0	0	0	0	0	-1	0	0	0	0	0	2	31.0744	1	1	0	0	0	0
57	146	164	148	123	98	0	0	0	2	0	0	0	0	0	0	1	0		08:00:00	00:20:00	1	2	-1	1	0	0	16	41	66	1	1	1	1	1	1	-1	0	0	0	0	1	1	27.6095	0	0	0	0	1	0
60	174	144	144	100	93	2	1	1	0	0	0	0	0	0	0	0	0				0	0	0	2	0	0	0	44	51	0	0	0	0	0	0	0	0	0	0	0	1	1	30.863	1	3	0	0	0	0
65	202	169	153	131	113	0	0	0	0	0	0	0	0	0	0	0	1				0	2	0	2	0	0	16	38	56	0	0	0	0	0	0	0	0	0	0	0	1	1	-2146826281		0	0	0	0	0
66	187	139	116	98	86	0	0	0	2	0	0	0	0	0	0	0	1				0	0	0	2	0	0	23	41	53	0	0	0	0	0	0	0	0	0	0	0	0	2	35.7851	1	2	0	0	0	0
73	242	166	155	141	118	0	0	0	0	0	0	0	0	0	0	0	1				0	0	0	2	0	0	11	25	48	0	0	0	0	0	0	0	0	0	0	0	1	1	27.9036	0	0	0	1	1	0
81	160	148	125	93	93	0	0	0	0	0	0	0	0	0	0	0	1				0	0	0	2	0	0	23	55	55	0	0	0	0	0	0	0	0	0	0	0	1	1	26.8745	0	0	0	0	0	0
82	215	187	153	125	104	0	0	0	0	0	0	0	0	0	0	0	1				0	0	0	2	0	0	34	62	83	0	0	0	0	0	0	0	0	0	0	0	1	1	50.1831	1	0	0	0	0	0
88	134	179	153	131	103	0	0	0	1	0	0	0	0	0	0	0	1				0	0	0	2	0	0	26	48	76	0	0	0	0	0	0	0	0	0	0	0	1	1	21.2	0	0	0	0	0	0
90	208	146	134	123	93	0	0	0	2	0	0	0	0	0	0	0	1				0	0	0	2	0	0	12	23	53	0	0	0	0	0	0	0	0	0	0	0	0	2	35.4367	1	2	0	0	0	0
93	165	146	130	102	85	0	0	0	1	0	0	0	0	0	0	0	1				0	1	0	2	0	0	16	44	61	0	0	0	0	0	0	0	0	0	0	0	1	1	33.1398	1	0	0	0	0	0
97	208	133	117	98	81	2	1	1	1	1	0	0	0	0	0	0	1				0	0	0	2	1	0	16	35	52	0	0	0	0	0	0	0	0	0	0	0	1	1	27.6235	0	0	0	0	1	0
99	199	105	96	75	71	1	1	0	0	0	0	0	0	0	0	0	1				0	0	0	2	0	0	9	30	34	0	0	0	0	0	0	0	0	0	0	0	1	1	25.528	0	1	0	0	0	0
103	186	157	137	123	104	0	0	0	2	1	0	0	0	0	0	1	0	0	04:06:00	02:50:00	1	0	-1	0	0	0	20	34	53	1	1	1	1	1	1	-1	0	0	0	-1	1	1	26.2773	0	3	0	0	0	0
106	151	144	113	81	97	0	0	0	2	0	0	0	0	0	0	0	1				0	0	0	0	0	0	31	63	47	0	0	0	0	0	0	0	0	0	0	0	0	2	27.7008	0	1	0	1	2	0
109	157	169	150	116	96	0	0	0	2	0	0	0	0	0	0	0	1				0	0	0	2	0	0	19	53	73	0	0	0	0	0	0	0	0	0	0	0	0	2	26.8136	0	1	0	0	0	0
110	187	144	136	129	106	0	0	0	2	0	0	0	0	0	0	0	1				0	1	0	2	0	0	8	15	38	0	0	0	0	0	0	0	0	0	0	0	1	1	31.4359	1	0	0	0	0	0
111	211	151	133	91	82	1	1	0	2	0	0	0	0	0	0	0	1				0	0	-1	0	0	0	18	60	69	0	0	0	0	0	0	-1	0	0	0	0	1	1	42.0745	1	1	0	0	1	0
114	132	141	114	103	92	0	0	0	2	0	0	0	0	1	0	0	0				1	2	0	2	0	0	27	38	49	0	0	0	0	0	0	0	0	0	0	0	1	1	26.1224	0	1	0	0	0	0
115	168	141	129	117	107	0	0	0	2	0	0	0	0	0	0	0	1				0	0	0	2	0	0	12	24	34	0	0	0	0	0	0	0	0	0	0	0	1	1	31.9089	1	0	0	1	1	0
117	179	176	153	127	113	0	0	0	2	0	0	0	0	0	0	0	1				0	0	0	1	0	0	23	49	63	0	0	0	0	0	0	0	0	0	0	0	0	2	40.6	1	3	0	0	0	0
120	156	184	155	127	110	1	1	0	1	0	0	0	0	0	0	0	1				0	0	0	2	0	0	29	57	74	0	0	0	0	0	0	0	0	0	0	0	0	2	30.4272	1	3	0	0	0	0
123	166	194	134	120	60	0	0	0	1	0	0	0	0	0	0	0	1				0	1	0	2	0	0	60	74	134	0	0	0	0	0	0	0	0	0	0	0	0	2	25.3444	0	2	0	0	0	0
132	185	176	142	121	96	0	0	0	0	0	0	0	0	0	0	0	1				0	0	0	2	0	0	34	55	80	0	0	0	0	0	0	0	0	0	0	0	1	1	26.2596	0	0	0	0	0	0
133	174	160	126	110	96	0	0	0	1	0	0	0	0	0	0	0	1				0	0	0	2	0	0	34	50	64	0	0	0	0	0	0	0	0	0	0	0	0	2	33.4	1	1	0	0	0	0
134	177	111	87	61	60	0	0	0	0	0	0	0	0	0	0	0	1				0	1	0	0	0	0	24	50	51	0	0	0	0	0	0	0	0	0	0	0	1	1	20.1956	0	2	0	0	0	0
136	200	155	137	126	114	2	1	1	0	0	0	0	0	0	0	0	1				0	1	0	2	0	0	18	29	41	0	0	0	0	0	0	0	0	0	0	0	1	1	31.1227	1	2	0	1	1	0
137	181	136	105	89	73	0	0	0	1	0	0	0	0	0	0	0	1				0	0	0	2	0	0	31	47	63	0	0	0	0	0	0	0	0	0	0	0	1	1	30.8397	1	1	0	0	0	0
140	172	148	129	103	94	0	0	0	2	0	0	0	0	0	0	0	1				0	1	0	2	0	0	19	45	54	0	0	0	0	0	0	0	0	0	0	0	0	2	40.0368	1	0	0	0	0	0
144	182	148	125	106	98	0	0	0	0	0	1	0	0	0	0	0	1				0	0	0	2	0	0	23	42	50	0	0	0	0	0	0	0	0	0	-1	0	1	1	29.9148	0	1	0	0	0	0
146	216	164	136	115	96	0	0	0	2	0	0	0	0	0	0	0	1				0	0	0	2	0	0	28	49	68	0	0	0	0	0	0	0	0	0	0	0	0	2	19.8347	0	3	0	0	0	0
149	130	131	112	83	71	0	0	0	2	0	0	0	0	0	0	0	1				0	1	0	2	0	0	19	48	60	0	0	0	0	0	0	0	0	0	0	0	0	2	15.7943	0	0	0	1	1	0
155	231	153	148	126	101	0	0	0	0	0	0	0	0	0	0	0	1				0	0	0	2	0	0	5	27	52	0	0	0	0	0	0	0	0	0	0	0	1	1	31.2637	1	0	0	0	0	0
156	201	137	112	95	88	0	0	0	1	0	0	0	0	0	0	0	1				0	0	0	0	0	0	25	42	49	0	0	0	0	0	0	0	0	0	0	0	1	1	25.7276	0	0	0	0	0	0
157	212	164	144	100	76	0	0	0	2	0	0	0	0	0	0	0	1				0	0	0	0	0	0	20	64	88	0	0	0	0	0	0	0	0	0	0	0	1	1	31.0455	1	0	0	0	0	0
162	207	142	130	118	98	0	0	0	1	0	0	0	0	0	0	0	1				0	1	0	2	0	0	12	24	44	0	0	0	0	0	0	0	0	0	0	0	1	1	26.2773	0	1	0	0	0	0
164	240	160	153	116	108	0	0	0	1	0	0	0	0	0	0	1.5	0	0	04:00:00	02:50:00	1	0	-2.5	0	0	0	7	44	52	1.5	1.5	1	1	1	1	-2.5	1	1	0	0	1	1	28.1645	0	0	0	0	1	0
166	218	146	130	104	79	1	1	0	1	0	0	0	0	0	0	0	1				0	1	0	0	0	0	16	42	67	0	0	0	0	0	0	0	0	0	0	0	0	2	26.4463	0	0	0	0	0	0
172	180	162	139	125	100	1	1	0	2	0	0	0	0	0	0	1	0	0	07:00:00	01:00:00	0.5	0	-1	0	0	0	23	37	62	1	1	1	1	0.5	0	-1	0	0	0	0	0	2	26.3465	0	1	0	0	0	0
174	185	146	133	116	98	0	0	0	1	0	0	0	0	0	0	0	1				0	0	0	2	0	0	13	30	48	0	0	0	0	0	0	0	0	0	0	0	0	2	32	1	0	0	0	0	0
179	194	164	134	107	81	0	0	0	2	0	0	0	0	0	0	0	1				0	1	0	2	0	0	30	57	83	0	0	0	0	0	0	0	0	0	0	0	1	1	24.0317	0	0	0	1	1	0
183	184	169	157	113	99	1	1	0	1	1	0	0	0	0	0	0	1				0	0	0	1	1	0	12	56	70	0	0	0	0	0	0	0	0	0	0	0	1	1	27.4145	0	1	0	0	0	0
184	187	160	139	117	95	0	0	0	1	0	0	0	0	0	0	0	1				0	1	0	2	0	0	21	43	65	0	0	0	0	0	0	0	0	0	0	0	1	1	37.9839	1	3	0	0	0	0
186	215	160	125	100	85	0	0	0	1	0	0	0	0	0	0	0	1				0	0	0	2	0	0	35	60	75	0	0	0	0	0	0	0	0	0	0	0	0	2	29.0657	0	0	0	0	0	0
188	183	166	151	131	102	0	0	0	2	0	0	0	0	0	0	0	1				0	0	0	0	0	0	15	35	64	0	0	0	0	0	0	0	0	0	0	0	1	1	44.7726	1	0	0	0	0	0
190	212	160	123	103	93	1	1	0	0	0	0	0	0	0	0	0	1				0	0	0	2	0	0	37	57	67	0	0	0	0	0	0	0	0	0	0	0	1	1	32.526	1	3	0	0	0	0
192	166	160	130	93	78	0	0	0	2	0	0	0	0	0	0	0	1				0	1	0	0	0	0	30	67	82	0	0	0	0	0	0	0	0	0	0	0	1	1	24.093	0	0	0	1	1	0
193	165	146	127	103	78	0	0	0	1	0	0	0	0	0	0	0	1				0.5	1	0	2	0	0	19	43	68	0	0	0	0	0.5	0	0	0	0	0	0	1	1	25.4671	0	1	0	0	0	0
194	234	166	151	130	102	0	0	0	0	0	0	0	0	0	0	0	1				0	0	0	2	0	0	15	36	64	0	0	0	0	0	0	0	0	0	0	0	1	1	55.5556	1	1	0	0	0	0
195	185	136	90	82	68	0	0	0	2	0	0	0	0	0	0	1	0	0	07:00:00	03:00:00	1	2	-1	0	0	0	46	54	68	1	1	1	1	1	1	-1	0	0	0	0	0	2	24.093	0	1	0	2	2	0
196	208	122	80	64	64	0	0	0	1	0	0	0	0	0	0	0	1				0	0	0	0	0	0	42	58	58	0	0	0	0	0	0	0	0	0	0	0	1	1	28.089	0	0	0	0	0	0
198	168	162	134	116	96	0	0	0	1	0	0	0	0	0	0	0	1				0	2	0	2	0	0	28	46	66	0	0	0	0	0	0	0	0	0	0	0	0	2	31.6158	1	2	0	0	0	0
199	157	166	144	117	75	1	1	0	0	0	0	0	0	0	0	0	1				0.5	0	0	2	0	0	22	49	91	0	0	0	0	0.5	0	0	0	0	0	0	0	2	19.1001	0	1	1	0	0	0
200	184	142	115	89	87	0	0	0	2	0	0	0	0	0	0	0	0				0	0	0	2	0	0	27	53	55	0	0	0	0	0	0	0	0	0	0	0	1	1	33.1961	1	0	0	1	1	0
201	190	161	151	131	114	1	1	0	2	0	0	0	0	0	0	0	1				0	0	0	2	0	0	10	30	47	0	0	0	0	0	0	0	0	0	0	0	0	2	39.5554	1	2	0	0	0	0
202	209	169	144	125	106	0	0	0	1	0	0	0	0	0	0	0	1				-0.5	1	0	2	0	0	25	44	63	0	0	0	0	-0.5	0	0	0	0	0	0	1	1	29.7521	0	1	0	0	0	0
205	177	164	151	126	99	0	0	0	0	0	0	0	0	0	0	1	1	1	06:00:00	02:50:00	1	0	0	2	0	0	13	38	65	1	1	1	1	1	1	0	0	0	0	0	1	1	24.6181	0	2	0	0	0	0
206	160	173	153	129	101	0	0	0	1	0	0	0	0	0	0	0	1				0	0	0	2	0	0	20	44	72	0	0	0	0	0	0	0	0	0	0	0	1	1	28.5319	0	0	0	0	0	0
208	112	164	139	114	96	0	0	0	1	0	0	0	0	0	0	0	1				1	2	0	2	0	0	25	50	68	0	0	0	0	1	1	0	0	0	0	0	1	1	19.7133	0	0	0	0	0	0
210	209	169	150	123	106	0	0	0	2	0	0	0	0	0	0	0	1				0	0	0	2	0	0	19	46	63	0	0	0	0	0	0	0	0	0	0	0	1	1	22.3094	0	2	0	1	1	0
215	205	155	133	101	88	0	0	0	2	0	0	0	0	0	0	0	1				0	1	0	2	0	0	22	54	67	0	0	0	0	0	0	0	0	0	0	0	1	1	29.7143	0	0	0	1	1	0
216	151	171	127	104	88	0	0	0	0	0	0	0	0	0	0	0	0				0	0	0	2	0	0	44	67	83	0	0	0	0	0	0	0	0	0	0	0	0	2	23.1834	0	0	0	0	0	0
217	167	157	133	111	95	0	0	0	2	0	0	0	0	0	0	0	1				1	2	0	2	0	0	24	46	62	0	0	0	0	1	1	0	0	0	0	0	0	2	31	1	3	0	0	0	0
218	175	137	115	97	82	0	0	0	2	0	0	0	0	0	0	0	1				0	1	0	2	0	0	22	40	55	0	0	0	0	0	0	0	0	0	0	0	1	1	-2146826281		0	0	0	0	0
223	196	169	148	134	122	0	0	0	1	0	0	0	0	0	0	0	1				0	0	0	2	0	0	21	35	47	0	0	0	0	0	0	0	0	0	0	0	1	1	43.5986	1	2	0	0	0	0
224	196	151	127	102	80	0	0	0	2	0	0	0	0	0	0	0	1				0	1	0	2	0	0	24	49	71	0	0	0	0	0	0	0	0	0	0	0	0	2	28.0277	0	2	0	0	0	0
227	222	162	146	120	112	0	0	0	2	0	0	0	0	0	0	0	1				0	1	0	2	0	0	16	42	50	0	0	0	0	0	0	0	0	0	0	0	1	1	29.6399	0	3	0	0	0	0
230	150	179	122	109	98	0	0	0	0	0	0	0	0	0	0	0	1				0	0	0	2	0	0	57	70	81	0	0	0	0	0	0	0	0	0	0	0	1	1	18.7962	0	3	0	0	0	0
232	220	155	141	120	99	0	0	0	0	0	0	0	0	0	0	0	1				0	2	0	2	0	0	14	35	56	0	0	0	0	0	0	0	0	0	0	0	1	1	27.1706	0	1	0	0	0	0
234	168	162	137	88	78	0	0	0	2	0	0	0.5	0.5	0.5	-1	1	0	1	01:00:00	01:50:00	1	0	-1	0	0	0	25	74	84	0.5	0.5	1	0	0.5	0	0	0	0	0	0	0	2	25.1429	0	2	0	0	0	0
235	197	173	141	123	95	0	0	0	1	0	0	0	0	0	0	0	1				0	0	0	2	0	0	32	50	78	0	0	0	0	0	0	0	0	0	0	0	0	2	24.8163	0	0	0	0	0	0
236	155	181	160	139	93	0	0	0	2	0	0	-0.5	0	0	0	1	1	1	08:00:00	00:42:00	0	0	0	2	0	0	21	42	88	1.5	1	1	1	0	0	0	0	0	0	0	0	2	26.1583	0	3	0	0	0	0
242	190	137	120	70	68	0	0	0	1	0	0	0	0	0	0	0	1				0	0	0	2	0	0	17	67	69	0	0	0	0	0	0	0	0	0	0	0	1	1	30.5858	1	3	0	0	0	0
247	186	173	157	136	120	0	0	0	1	0	0	0	0	0	0	0	1				0	0	0	0	0	0	16	37	53	0	0	0	0	0	0	0	0	0	0	0	0	2	28.3737	0	1	0	0	0	0
249	136	206	155	146	94	0	0	0	0	0	0	0	0	0	0	0	1				0	2	0	2	0	0	51	60	112	0	0	0	0	0	0	0	0	0	0	0	0	2	-2146826281		0	0	0	0	0
250	193	141	107	93	83	1	1	0	0	0	0	0	0	0	0	0	1				0	1	-0.5	2	0	0	34	48	58	0	0	0	0	0	0	-0.5	0	0	0	0	0	2	24.6094	0	3	0	0	0	0
252	158	153	131	111	90	0	0	0	2	0	0	0	0	0	0.5	0	1				0	0	0	1	0	0	22	42	63	0	0	0	0	0	0	-0.5	0	0	0	0	1	1	42.2468	1	1	0	0	0	0
253	202	153	127	193	103	0	0	0	2	0	0	0	0	0	0	1	0	0	09:00:00	03:50:00	0.5	0	-1	0	0	0	26	-40	50	1	1	1	1	0.5	0	-1	0	0	0	0	1	1	32.8241	1	1	0	0	0	0
262	186	203	111	100	93	0	0	0	0	0	0	0	0	0	0	0	1				0	0	0	0	0	0	92	103	110	0	0	0	0	0	0	0	0	0	0	0	0	2	36.6782	1	2	0	0	0	0
268	180	164	134	100	85	1	1	0	1	0	0	0	0	0	0	0	1				1	2	-1	2	0	0	30	64	79	0	0	0	0	1	1	-1	0	0	0	0	1	1	31	1	1	0	0	0	0
269	187	169	144	130	96	0	0	0	1	0	0	0.5	0.5	1	0	0.5	1				3	2	0	2	0	2	25	39	73	0	0	0	0	2	1	0	0	0	2	0	1	1	-2146826281		1	0	0	0	0
270	169	146	93	82	75	0	0	0	0	0	0	0	0	0	0	0	1				0	0	0	2	0	0	53	64	71	0	0	0	0	0	0	0	0	0	0	0	0	2	28.3447	0	0	0	0	0	0
273	144	151	136	112	99	2	1	1	0	0	0	0	0	0	0	2	1	0	03:02:00	10:50:00	1	2	-1	2	0	0	15	39	52	2	2	1	1	1	1	-1	0	0	0	0	1	1	34.6094	1	1	0	1	1	0
279	234	179	160	134	113	0	0	0	2	0	0	0	0	0	0	0	1				0	1	0	2	0	0	19	45	66	0	0	0	0	0	0	0	0	0	0	0	0	2	51.5234	1	0	0	1	0	0
283	187	150	129	102	60	1	1	0	1	1	0	0	0	0	0	0	1				0	1	0	2	1	0	21	48	90	0	0	0	0	0	0	0	0	0	0	0	0	2	22.2222	0	1	0	0	1	0
284	138	184	148	120	107	0	0	0	0	0	0	0	0	0	0	0	1				0	0	0	2	0	0	36	64	77	0	0	0	0	0	0	0	0	0	0	0	0	2	34.1837	1	0	0	0	0	0
288	170	181	164	137	112	0	0	0	2	0	0	0	0	0	0	0	1				0	0	0	2	0	0	17	44	69	0	0	0	0	0	0	0	0	0	0	0	0	2	26.2976	0	1	0	0	0	0
289	220	151	136	115	88	0	0	0	2	0	0	1	1	1	-1	1	2				1	2	-1	1	0	0	15	36	63	0	0	0	0	0	0	0	0	0	0	0	0	2	33.4252	1	1	0	0	0	0
290	171	184	155	134	127	0	0	0	2	0	0	0	0	0	0	0	1				0	0	0	2	0	0	29	50	57	0	0	0	0	0	0	0	0	0	0	0	0	2	30.4867	1	1	0	0	0	0
292	157	151	137	117	94	0	0	0	1	1	0	0	0	0	0	0	1				0	1	0	2	1	0	14	34	57	0	0	0	0	0	0	0	0	0	0	0	1	1	28.4055	0	1	0	1	0	0
294	146	144	136	122	109	0	0	0	0	0	0	0	0	0	0	0	0				0	0	0	2	0	0	8	22	35	0	0	0	0	0	0	0	0	0	0	0	0	2	32.4467	1	1	0	0	0	0
298	200	105	99	79	71	0	0	0	1	0	0	0	0	0	0	0	1				1	2	0	2	0	0	6	26	34	0	0	0	0	1	1	0	0	0	0	0	1	1	24.0741	0	0	0	1	1	0
301	170	150	121	96	86	0	0	0	0	0	0	0	0	0	0	0	1				0	1	0	0	0	0	29	54	64	0	0	0	0	0	0	0	0	0	0	0	0	2	31.0735	1	1	0	0	0	0
304	142	176	164	139	114	0	0	0	1	0	0	0	0	0	0	0	1				0	2	0	2	0	0	12	37	62	0	0	0	0	0	0	0	0	0	0	0	0	2	26.0375	0	0	0	0	0	0
307	200	150	134	122	110	0	0	0	1	0	0	0	0	0	0	0	1				0	2	0	2	0	0	16	28	40	0	0	0	0	0	0	0	0	0	0	0	1	1	32.8241	1	0	0	0	0	0
308	198	144	123	108	89	0	0	0	2	0	0	0	0	0	0	0	1				0	0	0	2	0	0	21	36	55	0	0	0	0	0	0	0	0	0	0	0	0	2	27.7344	0	0	0	0	0	0
309	221	157	130	112	110	0	0	0	1	0	0	0	0	0	0	1	1	1	03:00:00	00:50:00	1	1	-1	2	0	0	27	45	47	1	1	1	1	1	1	-1	0	0	0	0	0	2	19.5717	0	0	0	0	0	0
310	172	171	139	118	75	1	1	0	0	0	0	0	0	0	0	0	1				0	0	0	0	0	0	32	53	96	0	0	0	0	0	0	0	0	0	0	0	0	2	24.0344	0	1	0	0	0	0
311	144	169	121	104	82	0	0	0	0	0	0	0	0	0	0	0	1				0	0	0	2	0	0	48	65	87	0	0	0	0	0	0	0	0	0	0	0	0	2	17.8756	0	0	0	0	0	0
312	172	148	134	112	83	0	0	0	1	0	1	0	0	0	0	0	1				1	0	-1	2	0	1	14	36	65	0	0	0	0	1	1	-1	0	0	0	0	1	1	25.4	0	1	0	0	0	0
313	170	162	141	117	93	1	1	0	1	0	0	0	0	0	0	0	0				0	0	0	0	0	0	21	45	69	0	0	0	0	0	0	0	0	0	0	0	0	2	36.1323	1	3	0	0	0	0
314	196	179	171	137	117	0	0	0	0	0	0	0	0	0	0	0	1				0	0	0	2	0	0	8	42	62	0	0	0	0	0	0	0	0	0	0	0	1	1	22.7931	0	0	0	0	0	0
318	160	164	126	111	93	0	0	0	2	0	0	0	0	0	0	0	1				0	0	0	0	0	0	38	53	71	0	0	0	0	0	0	0	0	0	0	0	1	1	29.7143	0	1	0	1	1	0
322	178	169	134	120	105	0	0	0	2	0	0	0	0	0	0	0	1				0	0	0	2	0	0	35	49	64	0	0	0	0	0	0	0	0	0	0	0	0	2	31.6158	1	1	0	0	0	0
324	221	153	142	116	96	0	0	0	1	0	0	0	0	0	0	0	1				0	0	0	2	0	0	11	37	57	0	0	0	0	0	0	0	0	0	0	0	1	1	37.0242	1	1	0	0	0	0
325	173	142	117	80	80	0	0	0	1	0	0	0	0	0	0	0	1				0	0	0	2	0	0	25	62	62	0	0	0	0	0	0	0	0	0	0	0	0	2	17.782	0	1	0	0	0	0
326	160	176	133	116	85	0	0	0	1	1	0	0	0	0	1	0	1				1	1	0	1	1	0	43	60	91	0	0	0	0	1	1	-1	0	0	0	0	1	1	26.8745	0	0	0	0	0	0
327	165	153	129	117	90	0	0	0	0	0	0	0	0	0	0	0	1				0	0	0	2	0	0	24	36	63	0	0	0	0	0	0	0	0	0	0	0	1	1	29.0174	0	1	0	0	0	0
331	192	160	126	108	85	0	0	0	0	0	0	0	0	0	0	0	1				0	0	0	2	0	0	34	52	75	0	0	0	0	0	0	0	0	0	0	0	0	2	25.4581	0	2	0	0	0	0
333	200	155	142	126	109	0	0	0	2	0	0	0	0	0	0	0	1				0	0	0	0	0	0	13	29	46	0	0	0	0	0	0	0	0	0	0	0	1	1	47.8395	1	1	0	0	0	0
335	193	153	137	113	108	0	0	0	0	0	0	0	0	0	0	0	1				0	0	0	0	0	0	16	40	45	0	0	0	0	0	0	0	0	0	0	0	1	1	36.6841	1	0	0	0	0	0
337	194	162	141	111	99	0	0	0	1	0	0	0	0	0	0	0	1				0	0	0	2	0	0	21	51	63	0	0	0	0	0	0	0	0	0	0	0	0	2	28.2828	0	2	0	0	0	0
338	202	136	101	86	72	1	1	0	1	0	0	0	0	0	0	0	0				0	0	0	0	0	0	35	50	64	0	0	0	0	0	0	0	0	0	0	0	0	2	37.6378	1	2	0	0	1	0
340	232	150	127	120	107	0	0	0	2	0	0	0	0	0	1	0	1				-0.5	1	0	2	1	0	23	30	43	0	0	0	0	-0.5	0	-1	0	0	0	1	1	1	31.7418	1	3	0	0	0	0
345	201	176	166	137	100	0	0	0	2	2	0	0	0	0	0	0	1				0	1	0	2	2	0	10	39	76	0	0	0	0	0	0	0	0	0	0	0	0	2	35.451	1	0	1	0	0	0
347	216	126	100	72	70	0	0	0	0	0	0	0	0	0	0	0	0				1	0	-1	0	0	0	26	54	56	0	0	0	0	1	1	-1	0	0	0	0	1	1	24.093	0	3	0	0	0	0
348	143	125	114	100	82	0	0	0	0	0	0	0	0	0	0	0	1				0	0	0	2	0	0	11	25	43	0	0	0	0	0	0	0	0	0	0	0	1	1	29.3524	0	0	0	0	2	0
349	177	176	146	117	99	0	0	0	0	0	0	0	0	0	0	0	1				-1	1	0	2	0	0	30	59	77	0	0	0	0	-1	0	0	0	0	0	0	1	1	23.1834	0	2	1	0	0	0
354	179	171	151	131	123	0	0	0	0	0	0	0	0	0	0	0	1				0	1	0	2	0	0	20	40	48	0	0	0	0	0	0	0	0	0	0	0	1	1	32.764	1	3	0	0	0	0
356	171	150	123	99	89	1	1	0	0	0	0	0	0	0	0	0	1				0	1	0	2	0	0	27	51	61	0	0	0	0	0	0	0	0	0	0	0	0	2	37.6	1	3	0	0	0	0
357	227	123	83	79	63	0	0	0	1	0	0	0	0	0	0	0	1				0	0	0	2	0	0	40	44	60	0	0	0	0	0	0	0	0	0	0	0	1	1	30.1592	1	0	0	0	0	0
362	234	134	109	88	68	0	0	0	2	0	0	0	0	0	0	0	1				0	0	0	0	0	0	25	46	66	0	0	0	0	0	0	0	0	0	0	0	1	1	40.4321	1	0	0	0	0	0
369	198	160	130	109	88	0	0	0	0	0	0	0	0	0	0	0	1				0	0	0	2	0	0	30	51	72	0	0	0	0	0	0	0	0	0	0	0	1	1	28.2548	0	0	0	1	1	0
371	195	141	113	101	83	0	0	0	2	0	0	0	0	0	0	0	1				0	0	0	2	0	0	28	40	58	0	0	0	0	0	0	0	0	0	0	0	1	1	26.8745	0	2	0	0	0	0
374	185	113	88	72	60	0	0	0	2	0	0	0	0	0	0	0	1				0	0	0	0	0	0	25	41	53	0	0	0	0	0	0	0	0	0	0	0	1	1	23.8291	0	0	0	0	1	0
375	210	155	127	108	93	0	0	0	1	0	0	0	0	0	0	0	1				0	0	0	2	0	0	28	47	62	0	0	0	0	0	0	0	0	0	0	0	1	1	34.5679	1	1	0	0	0	0
376	147	155	127	104	90	0	0	0	0	0	0	0	0	0	-0.5	0	1				0	0	0	2	0	0	28	51	65	0	0	0	0	0	0	0.5	0	0	0	0	0	2	20.0692	0	2	0	0	0	0
380	145	162	133	114	96	1	1	0	1	0	0	0	0	0	0	0	1				0	0	0	0	0	0	29	48	66	0	0	0	0	0	0	0	0	0	0	0	0	2	-2146826281		2	0	0	0	0
381	192	120	95	95	75	0	0	0	1	0	0	0	0	0	0	0	1				0.5	0	0	2	0	0	25	25	45	0	0	0	0	0.5	0	0	0	0	0	0	1	1	16.4237	0	2	0	1	0	0
386	195	169	157	134	114	0	0	0	0	0	0	0	0	0	0	0	1				0	0	0	0	0	0	12	35	55	0	0	0	0	0	0	0	0	0	0	0	0	2	26.9531	0	2	0	0	0	0
393	198	137	109	100	93	0	0	0	0	0	0	0	0	0	0	0	1				1	2	0	2	0	0	28	37	44	0	0	0	0	1	1	0	0	0	0	0	1	1	30.5556	1	0	0	0	0	0
395	181	164	137	129	116	0	0	0	0	0	0	0	0	0	0	1	1	1	09:00:00	01:50:00	0.5	0	-1	2	0	0	27	35	48	1	1	1	1	0.5	0	-1	0	0	0	0	1	1	22.0932	0	0	0	1	0	0
399	194	157	131	97	86	0	0	0	2	0	0	0	0	0	0	0.5	1	0	08:01:00	01:00:00	0.5	0	-0.5	2	0	0	26	60	71	0.5	0.5	1	0	0.5	0	-0.5	0	0	0	0	0	2	28.2828	0	0	0	0	1	0
404	157	173	157	137	107	0	0	0	0	0	0	0	0	0	0	0	1				1	0	0	2	0	0	16	36	66	0	0	0	0	1	1	0	0	0	0	0	0	2	21.1073	0	2	0	0	0	0
407	121	153	126	102	88	0	0	0	0	0	0	0	0	0	0	0	1				0	0	0	2	0	0	27	51	65	0	0	0	0	0	0	0	0	0	0	0	0	2	22.5466	0	3	0	0	0	0
408	143	108	81	73	66	0	0	0	0	1	0	0	0	0	0	0	0				0	0	0	0	1	0	27	35	42	0	0	0	0	0	0	0	0	0	0	0	1	1	25.1278	0	0	0	0	0	0
409	179	206	166	155	118	0	0	0	1	0	0	0	0	0	0	0	1				0	1	0	2	1	0	40	51	88	0	0	0	0	0	0	0	0	0	0	1	1	1	-2146826281		0	0	0	0	0
412	167	184	152	96	90	0	0	0	0	0	0	0	0	0	0	1.5	0	1	07:00:00	01:41:00	1	2	-2.5	0	0	0	32	88	94	1.5	1.5	1	1	1	1	-2.5	1	1	0	0	1	1	22.4088	0	0	0	0	0	0
413	160	160	126	112	84	0	0	0	0	0	0	0	0	0	1	0	1				0	1	0	2	0	0	34	48	76	0	0	0	0	0	0	-1	0	0	0	0	0	2	20.2812	0	2	0	0	0	0
415	189	193	171	146	100	0	0	0	0	0	0	0	0	1.5	0.5	0	1				1	0	0	2	0	0	22	47	93	0	0	0	0	-0.5	0	-0.5	0	0	0	0	1	1	25.7276	0	0	0	0	0	0
417	204	179	151	123	103	0	0	0	2	0	0	0	0	0	0	1	2	0	03:00:00	02:00:00	1	2	-1	0	0	2	28	56	76	1	1	1	1	1	1	-1	0	0	2	0	1	1	44.325	1	1	0	0	0	0
422	201	164	144	136	113	0	0	0	0	0	0	0	0	0	0	0	1				0	0	0	2	0	0	20	28	51	0	0	0	0	0	0	0	0	0	0	0	1	1	30.0712	1	3	0	0	0	0
428	201	169	105	92	83	0	0	0	0	0	0	0	0	0	0	0	1				0	1	0	2	0	0	64	77	86	0	0	0	0	0	0	0	0	0	0	0	1	1	22.0386	0	2	0	0	0	0
430	165	137	134	120	101	0	0	0	0	0	0	0	0	0	0	0	1				1	2	0	2	0	0	3	17	36	0	0	0	0	1	1	0	0	0	0	0	1	1	25.7	0	1	0	0	0	0
431	192	157	151	141	122	0	0	0	1	0	0	0	0	0	0	0	1				0	0	0	2	0	0	6	16	35	0	0	0	0	0	0	0	0	0	0	0	1	1	41.6667	1	1	0	0	0	0
433	190	142	117	111	87	2	1	1	0	0	0	0	0	0	0	1	0	0	04:00:00	01:00:00	0	0	-1	0	0	0	25	31	55	1	1	1	1	0	0	-1	0	0	0	0	1	1	21.7776	0	2	0	1	1	0
434	174	139	126	102	81	0	0	0	1	0	0	0	0	0	0	0	1				0	0	0	0	0	0	13	37	58	0	0	0	0	0	0	0	0	0	0	0	1	1	27.143	0	2	0	0	0	0
435	214	153	118	90	73	0	0	0	0	0	0	0	0	0	0	0	1				0	0	0	2	0	0	35	63	80	0	0	0	0	0	0	0	0	0	0	0	1	1	22.9819	0	1	0	0	0	0
437	183	157	144	115	87	0	0	0	1	0	1	0	0	0	0	0	0				0	0	0	0	0	1	13	42	70	0	0	0	0	0	0	0	0	0	0	0	1	1	29.5619	0	0	0	1	1	0
438	213	173	137	114	107	0	0	0	0	2	0	0	0	0	0	0	1				0	0	0	2	2	0	36	59	66	0	0	0	0	0	0	0	0	0	0	0	0	2	22.2063	0	0	0	0	0	0
444	159	153	139	110	97	0	0	0	1	0	0	0	0	0	0	0	1				0	1	0	2	0	0	14	43	56	0	0	0	0	0	0	0	0	0	0	0	0	2	46.6483	1	0	0	0	0	0
446	162	171	157	136	116	0	0	0	1	0	0	0	0	0	0	0	1				0	0	0	2	0	0	14	35	55	0	0	0	0	0	0	0	0	0	0	0	0	2	39.3503	1	2	0	0	0	0
447	214	166	141	115	86	0	0	0	2	0	0	0	0	0	0	0	1				0	0	0	0	0	0	25	51	80	0	0	0	0	0	0	0	0	0	0	0	0	2	39.8438	1	1	0	0	0	0
448	147	151	117	90	93	0	0	0	1	0	0	0	0	0	0	0	1				0	0	0	0	0	0	34	61	58	0	0	0	0	0	0	0	0	0	0	0	0	2	34.2504	1	2	0	0	0	0
450	198	157	134	114	81	0	0	0	0	0	0	0	0	0	0	1	0	0	03:00:00	06:50:00	1	0	-1.5	2	0	0	23	43	76	1	1	1	1	1	1	-1.5	1	1	0	0	1	1	25.1278	0	1	0	0	0	0
453	186	155	146	133	110	1	1	0	0	0	0	0	0	0	0	0	0				0	0	-1	2	0	0	9	22	45	0	0	0	0	0	0	-1	0	0	0	0	1	1	27.1527	0	1	0	0	1	0
454	168	179	153	137	94	0	0	0	1	0	0	0	0	0	0	0	1				0	0	-1	2	0	0	26	42	85	0	0	0	0	0	0	-1	0	0	0	0	0	2	23.2434	0	2	0	0	0	0
455	223	166	150	141	100	0	0	0	0	0	0	0	0	0	0	0	0				0	0	0	2	0	0	16	25	66	0	0	0	0	0	0	0	0	0	0	0	0	2	23.0469	0	3	0	0	0	0
458	160	179	150	139	105	0	0	0	0	0	0	0	0	0	0	0	1				0	0	0	2	0	0	29	40	74	0	0	0	0	0	0	0	0	0	0	0	0	2	20.9366	0	1	0	0	0	0
459	228	173	141	116	99	0	0	0	1	0	0	0	0	0	0	0	1				0	0	0	0	0	0	32	57	74	0	0	0	0	0	0	0	0	0	0	0	1	1	25.9787	0	0	0	0	0	0
460	183	164	130	110	87	0	0	0	2	0	0	0	0	0	0	0	1				0	0	0	2	0	0	34	54	77	0	0	0	0	0	0	0	0	0	0	0	0	2	30.4688	1	3	0	0	0	0
465	149	210	210	133	121	0	0	0	0	0	0	0	0	0	0	1.5	0	0	05:00:00	01:50:00	0	0	-2	0	0	0	0	77	89	1.5	1.5	1	1	0	0	-2	1	0	0	0	1	1	27.2817	0	0	0	0	0	0
466	202	160	127	96	89	0	0	0	1	0	0	0	0	0	0	0	1				0	0	0	0	0	0	33	64	71	0	0	0	0	0	0	0	0	0	0	0	0	2	36.5087	1	1	0	0	0	0
469	219	142	127	129	80	0	0	0	1	0	0	0	0	0	0	0	1				0	1	0	2	0	0	15	13	62	0	0	0	0	0	0	0	0	0	0	0	1	1	35.3491	1	2	0	0	0	0
471	198	184	176	162	144	0	0	0	1	0	0	0	0	0	0	1	1	0	07:00:00	04:50:00	0.5	0	-1.5	2	0	0	8	22	40	1	1	1	1	0.5	0	-1.5	1	0	0	0	1	1	27.4286	0	1	0	0	0	0
472	166	160	133	104	90	0	0	0	1	0	0	0	0	0	0	0	1				0	1	0	2	0	0	27	56	70	0	0	0	0	0	0	0	0	0	0	0	1	1	28.7347	0	0	0	1	1	0
473	197	193	142	116	130	0	0	0	0	0	0	0	0	0	0	0	1				0	0	0	2	0	0	51	77	63	0	0	0	0	0	0	0	0	0	0	0	1	1	28.0689	0	0	0	0	0	0
474	187	164	148	121	93	1	1	0	1	0	0	0	0	0	0	0	1				0	0	-0.5	2	0	0	16	43	71	0	0	0	0	0	0	-0.5	0	0	0	0	1	1	35.0335	1	1	0	0	0	0
475	122	157	146	127	115	0	0	0	2	0	0	0	0	0	0	0	1				0	0	0	2	0	0	11	30	42	0	0	0	0	0	0	0	0	0	0	0	0	2	42.5781	1	2	0	0	0	0
479	158	173	144	116	103	0	0	0	1	0	0	0	0	0	0	0	1				0	0	0	2	0	0	29	57	70	0	0	0	0	0	0	0	0	0	0	0	0	2	21.2245	0	2	0	0	0	0
480	227	148	127	101	80	0	0	0	2	0	0	0	0	0	0	1	0	0	07:00:00	02:00:00	1	2	-1.5	2	0	0	21	47	68	1	1	1	1	1	1	-1.5	1	1	0	0	1	1	26.449	0	1	0	0	1	0
481	177	114	100	82	75	0	0	0	0	0	0	0	0	0	0	0.5	0	0	08:00:00	01:50:00	0	0	-0.5	0	0	0	14	32	39	0.5	0.5	1	0	0	0	-0.5	0	0	0	0	1	1	30.0712	1	0	0	0	1	0
482	176	173	137	113	102	0	0	0	0	0	0	0	0	0	0	0	1				0	0	0	2	0	0	36	60	71	0	0	0	0	0	0	0	0	0	0	0	1	1	22.2063	0	2	0	0	0	0
487	188	173	134	118	36	0	0	0	0	0	0	-0.5	0	0	0.5	0	1	0	02:00:00	06:50:00	0	0	0	2	0	0	39	55	137	0.5	0	0	0	0	0	-0.5	0	0	0	0	1	1	20.9042	0	2	0	0	0	0
488	139	153	137	130	120	0	0	0	2	0	0	0	0	0	0	0	1				0	0	0	2	0	0	16	23	33	0	0	0	0	0	0	0	0	0	0	0	1	1	43.5718	1	0	0	0	0	0
490	171	150	139	118	99	0	0	0	1	0	0	0	0	0	0	0	1				0	0	0	2	0	0	11	32	51	0	0	0	0	0	0	0	0	0	0	0	0	2	37.6378	1	2	0	0	0	0
492	137	157	130	108	89	0	0	0	2	0	0	0	0	0	0	0	1				0	0	0	2	0	0	27	49	68	0	0	0	0	0	0	0	0	0	0	0	1	1	25.5922	0	1	0	0	0	0
494	226	171	146	118	91	0	0	0	0	0	0	0	0	0	0	0	1				0	0	0	2	0	0	25	53	80	0	0	0	0	0	0	0	0	0	0	0	1	1	-2146826281		0	0	0	0	0
495	127	193	146	139	113	0	0	0	0	0	0	0	0	0	0	0	1				0	1	0	2	0	0	47	54	80	0	0	0	0	0	0	0	0	0	0	0	0	2	54.655	1	1	0	0	0	0
497	219	137	109	94	83	0	0	0	0	0	0	0	0	0	0	0	1				0	0	-0.5	0	0	0	28	43	54	0	0	0	0	0	0	-0.5	0	0	0	0	0	2	34.375	1	2	0	0	0	0
498	115	160	141	114	90	0	0	0	2	1	0	0	0	0	0	0	1				0	1	0	2	2	0	19	46	70	0	0	0	0	0	0	0	0	0	0	1	0	2	29.0174	0	0	1	0	0	0
505	158	142	91	91	80	0	0	0	1	1	0	0	0	0	0	0	1				0	0	0	2	1	0	51	51	62	0	0	0	0	0	0	0	0	0	0	0	1	1	26.7755	0	1	0	0	0	0
508	197	157	144	126	110	0	0	0	0	0	0	0.5	0.5	1	0	2	0	0	02:00:00	03:00:00	0.5	0	-2	0	0	0	13	31	47	1.5	1.5	1	1	-0.5	0	-2	1	0	0	0	1	1	29.4	0	1	0	0	0	0
511	234	179	164	139	113	0	0	0	0	0	0	0	0	0	0	2	0	1	06:00:00	02:50:00	1.5	2	-1.5	1	0	0	15	40	66	2	2	1	1	1.5	1	-1.5	1	1	0	0	1	1	31.0137	1	1	0	0	1	0
513	189	150	139	114	96	0	0	0	1	0	0	0	0	0	0	0	1				0	0	0	2	0	0	11	36	54	0	0	0	0	0	0	0	0	0	0	0	0	2	32.7449	1	0	0	0	0	0
514	134	153	125	110	92	0	0	0	1	0	0	0	0	0	0	0	1				0	1	0	2	0	0	28	43	61	0	0	0	0	0	0	0	0	0	0	0	1	1	35.4	1	3	0	0	0	0
516	209	150	134	115	113	0	0	0	1	0	0	0	0	0	0	0	1				0	0	0	2	0	0	16	35	37	0	0	0	0	0	0	0	0	0	0	0	1	1	34.2857	1	1	0	0	0	0
521	199	146	134	109	84	0	0	0	0	0	0	0	0	0	0	0	1				0	0	-0.5	2	0	0	12	37	62	0	0	0	0	0	0	-0.5	0	0	0	0	0	2	34.0136	1	2	0	0	0	0
532	185	196	176	155	123	0	0	0	0	0	0	0	0	0	0	0	1				0	0	0	2	0	0	20	41	73	0	0	0	0	0	0	0	0	0	0	0	1	1	-2146826281		0	0	0	0	0
534	204	141	131	112	91	0	0	0	2	0	0	0	0	0	0	0	1				0	0	0	2	0	0	10	29	50	0	0	0	0	0	0	0	0	0	0	0	0	2	23.5294	0	2	0	0	0	0
535	189	179	153	136	109	0	0	0	0	0	0	0	0	0	0	0	1				0	0	0	2	0	0	26	43	70	0	0	0	0	0	0	0	0	0	0	0	0	2	-2146826281		3	0	0	0	0
538	169	130	110	89	73	0	0	0	0	0	0	0	0	0	0	0	1				0	0	0	2	0	0	20	41	57	0	0	0	0	0	0	0	0	0	0	0	1	1	24.4389	0	2	0	0	0	0
543	150	166	139	109	91	0	0	0	0	0	0	-1	0	1	0	0	1	0	04:00:00	03:50:00	1	2	0	2	0	0	27	57	75	1	0	0	0	0	0	0	0	0	0	0	1	1	33.3333	1	1	0	0	0	0
545	196	181	157	142	117	0	0	0	0	0	0	0	0	1	0	0	1				2	2	0	2	0	0	24	39	64	0	0	0	0	1	1	0	0	0	0	0	1	1	-2146826281		3	0	0	0	0
547	219	164	137	144	126	2	1	1	1	0	0	0	0	0	0	0	1				1	2	0	2	0	0	27	20	38	0	0	0	0	1	1	0	0	0	0	0	0	2	32.0461	1	1	0	0	0	0
548	145	139	126	107	100	0	0	0	0	0	0	0	0	0	0	0	1				0	0	0	0	0	0	13	32	39	0	0	0	0	0	0	0	0	0	0	0	0	2	30.1038	1	0	0	0	0	0
550	159	127	109	88	78	2	1	1	0	0	0	0	0	0	0	1.5	0	0	04:02:00	08:50:00	0.5	0	-1.5	1	0	0	18	39	49	1.5	1.5	1	1	0.5	0	-1.5	1	0	0	0	1	1	27.7703	0	3	0	0	0	0
555	186	169	133	112	91	0	0	0	1	0	0	0	0	1	0	0	1				0	0	0	2	0	0	36	57	78	0	0	0	0	-1	0	0	0	0	0	0	1	1	26.4802	0	3	0	0	0	0
558	210	164	141	112	91	0	0	0	1	0	0	0	0	0	0	0	1				0	0	0	2	0	0	23	52	73	0	0	0	0	0	0	0	0	0	0	0	0	2	26.3465	0	1	0	0	1	0
560	179	137	123	111	96	0	0	0	1	0	0	0	0	0	0	0	1				0	0	0	2	0	0	14	26	41	0	0	0	0	0	0	0	0	0	0	0	0	2	32.3685	1	1	0	0	0	0
563	190	164	129	108	96	0	0	0	0	0	0	0	0	0	0	0	1				0	0	0	2	0	0	35	56	68	0	0	0	0	0	0	0	0	0	0	0	0	2	20.3244	0	1	0	0	0	0
564	150	176	142	121	109	0	0	0	2	0	0	0	0	0.5	0	0	1				0	0	0	2	0	0	34	55	67	0	0	0	0	-0.5	0	0	0	0	0	0	0	2	34.4148	1	1	0	0	0	0
573	169	188	153	133	114	0	0	0	1	0	0	0	0	0	0	0	1				1	2	0	2	0	0	35	55	74	0	0	0	0	1	1	0	0	0	0	0	1	1	25.6055	0	0	0	0	0	0
575	164	179	139	125	104	0	0	0	1	0	0	0	0	0	0	0	1				0.5	2	0	2	0	0	40	54	75	0	0	0	0	0.5	0	0	0	0	0	0	1	1	24.187	0	3	0	0	0	0
577	161	190	173	153	126	0	0	0	2	0	0	0	0	0.5	0	0	1				0.5	2	0	2	0	0	17	37	64	0	0	0	0	0	0	0	0	0	0	0	0	2	76	1	3	0	0	0	0
579	160	160	131	121	101	0	0	0	1	0	0	0	0	0	0	1	0	1	03:00:00	02:50:00	0	2	-1	0	0	0	29	39	59	1	1	1	1	0	0	-1	0	0	0	0	1	1	32.7442	1	2	0	0	0	0
580	156	166	153	123	100	0	0	0	0	0	0	0	0	0	0	0	1				0	0	0	2	0	0	13	43	66	0	0	0	0	0	0	0	0	0	0	0	0	2	23.2031	0	1	0	0	0	0
584	208	173	134	109	95	0	0	0	1	0	0	0	0	0	0	0	1				0	0	0	2	0	0	39	64	78	0	0	0	0	0	0	0	0	0	0	0	1	1	30.0041	1	2	0	0	0	0
585	156	153	126	110	97	0	0	0	1	0	0	0	0	0	0	0	1				0	0	0	2	0	0	27	43	56	0	0	0	0	0	0	0	0	0	0	0	1	1	27.7551	0	0	0	0	0	0
588	194	169	140	121	102	0	0	0	1	0	0	0	0	0	0	0.5	0	0	04:00:00	01:10:00	0	0	-1	2	0	0	29	48	67	0.5	0.5	1	0	0	0	-1	0	0	0	0	1	1	28.0899	0	1	0	0	0	0
593	188	153	141	118	108	1	1	0	1	0	0	0.5	0.5	0	-1	0.5	1				0	1	-1	2	0	0	12	35	45	0	0	0	0	0	0	0	0	0	0	0	0	2	34.5168	1	3	0	0	0	0
594	184	137	115	83	75	1	1	0	0	0	0	0	0	0	0	1	0	0	03:00:00	08:50:00	0	0	-1	0	0	0	22	54	62	1	1	1	1	0	0	-1	0	0	0	0	1	1	29.5	0	1	0	0	0	0
597	215	151	131	118	108	0	0	0	1	0	0	0	0	0.5	0	1	1	0	04:00:00	14:00:00	1	0	-2	2	0	0	20	33	43	1	1	1	1	0.5	0	-2	1	0	0	0	1	1	29.4076	0	0	0	0	1	0
598	194	148	131	105	96	0	0	0	0	0	0	0	0	0	0	0	1				0	0	1	2	0	0	17	43	52	0	0	0	0	0	0	1	0	0	0	0	0	2	32.4467	1	1	0	0	0	0
603	178	115	106	93	75	0	0	0	0	0	0	0	0	0	0	0	1				0	0	0	2	0	0	9	22	40	0	0	0	0	0	0	0	0	0	0	0	1	1	25.2595	0	1	0	0	0	0
604	200	166	153	131	106	0	0	0	1	0	0	0	0	0	0	0	1				0	0	0	2	0	0	13	35	60	0	0	0	0	0	0	0	0	0	0	0	1	1	-2146826281		1	0	0	0	0
605	185	160	139	133	120	1	1	0	0	0	0	0	0	0	0	0	1				0	1	0	2	0	0	21	27	40	0	0	0	0	0	0	0	0	0	0	0	0	2	33.0904	1	1	0	0	0	0
608	170	166	151	122	108	0	0	0	2	0	0	0	0	0	0	0.5	1	0	04:00:00	01:00:00	1	2	-1	2	0	0	15	44	58	0.5	0.5	1	0	1	1	-1	0	0	0	0	1	1	28.7211	0	0	0	0	0	0
609	234	157	146	121	103	0	0	0	2	0	0	0	0	0	0	0	1				0	1	0	2	1	0	11	36	54	0	0	0	0	0	0	0	0	0	0	1	0	2	37.2024	1	0	0	0	0	0
610	167	169	164	114	107	0	0	0	2	0	0	0	0	0	0	0	1				0	0	0	2	0	0	5	55	62	0	0	0	0	0	0	0	0	0	0	0	1	1	26.8274	0	3	0	0	0	0
612	160	181	169	122	114	0	0	0	2	0	0	0	0	0	0	0	1				0	2	0	2	0	0	12	59	67	0	0	0	0	0	0	0	0	0	0	0	1	1	30.354	1	1	0	0	0	0
613	108	131	100	75	75	1	1	0	1	0	0	0	0	0	0	0	1				0	0	0	0	0	0	31	56	56	0	0	0	0	0	0	0	0	0	0	0	1	1	17.9	0	1	0	1	0	0
614	155	179	141	129	92	0	0	0	2	0	0	0	0	0	0	0	1				0	0	0	2	0	0	38	50	87	0	0	0	0	0	0	0	0	0	0	0	1	1	29.3878	0	0	0	0	0	0
615	214	148	125	100	92	1	1	0	1	0	0	0	0	0	0	0	1				0.5	2	-0.5	0	0	0	23	48	56	0	0	0	0	0.5	0	-0.5	0	0	0	0	1	1	25.2493	0	1	0	1	0	0
616	179	139	123	112	106	0	0	0	1	2	0	0	0	0	0	-1	1	0			1	1	0	2	2	0	16	27	33	-1	-1	0	0	1	1	0	0	0	0	0	1	1	27.6361	0	1	0	1	0	0
627	190	176	136	133	110	0	0	0	0	0	0	0	0	0	0	0	1				0	1	0	2	1	0	40	43	66	0	0	0	0	0	0	0	0	0	0	1	1	1	24.6755	0	1	0	0	0	0
628	132	150	133	101	78	0	0	0	1	0	0	0	0	0	0	0	1				0	0	0	2	0	0	17	49	72	0	0	0	0	0	0	0	0	0	0	0	0	2	34.2504	1	1	0	1	1	0
629	156	148	127	110	92	1	1	0	1	0	0	0	0	0	0	0	1				0	0	0	2	0	0	21	38	56	0	0	0	0	0	0	0	0	0	0	0	1	1	37.0056	1	1	0	0	0	0
630	157	162	130	102	96	0	0	0	0	0	0	0	0	0	0	0.5	0	0	08:00:00	02:50:00	0.5	0	-0.5	0	0	0	32	60	66	0.5	0.5	1	0	0.5	0	-0.5	0	0	0	0	0	2	28.0402	0	0	0	0	0	0
631	149	160	139	110	108	0	0	0	0	0	0	0	0	0	0	0	1				0	0	0	2	0	0	21	50	52	0	0	0	0	0	0	0	0	0	0	0	1	1	15.3689	0	3	0	0	0	0
635	180	137	123	105	80	0	0	0	0	0	0	0	0	0	0	0	1				0	1	0	2	0	0	14	32	57	0	0	0	0	0	0	0	0	0	0	0	1	1	27.1731	0	0	0	1	1	0
636	184	162	141	122	108	0	0	0	0	0	0	0	0	0	0	0	1				0	0	0	2	0	0	21	40	54	0	0	0	0	0	0	0	0	0	0	0	0	2	25.4	0	1	0	0	0	0
638	155	184	151	112	94	0	0	0	0	1	0	0	0	0	0	0	1				0	1	0	2	1	0	33	72	90	0	0	0	0	0	0	0	0	0	0	0	0	2	26.7229	0	0	1	0	0	0
640	136	136	114	80	93	0	0	0	1	0	0	0	0	0	0	0	0				0	0	0	2	0	0	22	56	43	0	0	0	0	0	0	0	0	0	0	0	1	1	34.2593	1	1	0	0	1	0
641	194	155	122	100	103	0	0	0	1	0	0	0	0	0	0	0	1				0	1	0	2	0	0	33	55	52	0	0	0	0	0	0	0	0	0	0	0	0	2	25.1	0	1	0	0	0	0
642	145	190	157	125	110	0	0	0	1	0	0	0	0	0	0	0	1				0	0	0	2	0	0	33	65	80	0	0	0	0	0	0	0	0	0	0	0	0	2	24.977	0	1	0	0	0	0
646	190	162	150	130	123	0	0	0	0	0	0	0	0	0	0	0	1				0	0	-0.5	2	0	0	12	32	39	0	0	0	0	0	0	-0.5	0	0	0	0	1	1	32.7	1	2	0	0	0	0
649	212	160	155	111	95	0	0	0	1	0	0	0	0	0	0	0	0				0	0	1	2	0	0	5	49	65	0	0	0	0	0	0	1	0	0	0	0	0	2	60.5867	1	0	0	1	0	0
652	200	176	160	137	123	0	0	0	1	0	0	0	0	0	0	0	1				0.5	0	0	2	0	0	16	39	53	0	0	0	0	0.5	0	0	0	0	0	0	1	1	35.4571	1	1	0	0	0	0
655	205	171	150	116	82	0	0	0	0	0	0	0	0	0	0	1	1	0	07:00:00	01:00:00	1	1	-1.5	2	0	0	21	55	89	1	1	1	1	1	1	-1.5	1	1	0	0	0	2	23.9188	0	0	0	0	0	0
657	141	137	100	81	70	0	0	0	0	0	0	0	0	0	0	1	0	0	05:00:00	01:00:00	0	0	-0.5	2	0	0	37	56	67	1	1	1	1	0	0	-0.5	0	0	0	0	0	2	44.7087	1	1	0	0	0	0
659	187	112	96	80	65	0	0	0	1	0	0	0	0	0	0	0	1				0	0	0	2	0	0	16	32	47	0	0	0	0	0	0	0	0	0	0	0	0	2	24.6097	0	0	1	0	0	0
662	156	143	108	93	85	0	0	0	1	0	0	0	0	0	0	0.5	0	0	06:00:00	00:50:00	1	2	-1	0	0	0	35	50	58	0.5	0.5	1	0	1	1	-1	0	0	0	0	1	1	25.8645	0	3	0	0	0	0
663	197	110	82	70	58	0	0	0	0	0	0	0	0	0	0	0	1				0	0	0	2	0	0	28	40	52	0	0	0	0	0	0	0	0	0	0	0	1	1	24.6755	0	0	0	0	0	0
666	174	176	150	130	99	0	0	0	2	0	0	0	0	0	0	0	1				0	0	0	2	0	0	26	46	77	0	0	0	0	0	0	0	0	0	0	0	1	1	30.1592	1	1	0	0	0	0
669	197	142	111	93	93	0	0	0	1	0	0	0	0	1	0	0	1				2	2	0	2	0	0	31	49	49	0	0	0	0	1	1	0	0	0	0	0	1	1	30.8397	1	1	0	0	0	0
670	199	187	166	142	104	0	0	0	0	0	0	0	0	0	0	1	0	1	05:00:00	01:00:00	0.5	1	-1.5	0	0	0	21	45	83	1	1	1	1	0.5	0	-1.5	1	0	0	0	1	1	26.2773	0	2	0	0	1	0
672	193	150	137	120	101	0	0	0	2	0	0	0	0	0	0	0	1				0	0	0	2	0	0	13	30	49	0	0	0	0	0	0	0	0	0	0	0	1	1	-2146826281		1	0	0	0	0
675	176	181	146	121	96	0	0	0	1	0	0	0	0	0	0	0	1				0	1	0	2	0	0	35	60	85	0	0	0	0	0	0	0	0	0	0	0	1	1	33.8249	1	1	0	0	0	0
678	192	181	126	104	91	0	0	0	0	0	0	0	0	0	0	0	1				0	0	0	2	0	0	55	77	90	0	0	0	0	0	0	0	0	0	0	0	1	1	31.3841	1	0	0	0	0	0
680	203	173	151	133	112	1	1	0	1	0	0	0	0	0	0	0	1				0	0	0	2	0	0	22	40	61	0	0	0	0	0	0	0	0	0	0	0	1	1	25.504	0	2	0	1	1	0
682	147	142	139	122	107	0	0	0	2	0	0	0	0	0	0	0	1				0	0	0	2	0	0	3	20	35	0	0	0	0	0	0	0	0	0	0	0	0	2	39.5448	1	2	0	0	1	0
683	194	164	131	100	80	0	0	0	1	0	0	0	0	0	0	0	1				0	1	0	2	0	0	33	64	84	0	0	0	0	0	0	0	0	0	0	0	0	2	22.1367	0	1	0	0	0	0
684	199	203	160	127	115	0	0	0	0	0	0	0	0	0	0	0	1				0	0	0	2	0	0	43	76	88	0	0	0	0	0	0	0	0	0	0	0	1	1	20.3573	0	0	0	0	0	0
685	166	150	118	99	79	0	0	0	1	0	0	0	0	0	0	0	1				0	0	0	2	0	0	32	51	71	0	0	0	0	0	0	0	0	0	0	0	1	1	27.1731	0	0	0	0	0	0
692	195	144	126	100	88	0	0	0	2	0	0	0	0	0	0	0	1				0	1	0	2	0	0	18	44	56	0	0	0	0	0	0	0	0	0	0	0	0	2	31.5334	1	3	0	0	0	0
693	188	164	141	117	103	1	1	0	1	0	0	0	0	0	0	0	1				0	0	0	2	0	0	23	47	61	0	0	0	0	0	0	0	0	0	0	0	0	2	26.4463	0	1	0	0	0	0
696	202	166	139	111	81	1	1	0	1	0	0	0	0	0	0	0.5	1	1	04:00:00	01:00:00	0.5	0	-1	2	0	0	27	55	85	0.5	0.5	1	0	0.5	0	-1	0	0	0	0	0	2	30.0433	1	1	0	0	0	0
697	193	150	121	101	83	0	0	0	1	0	0	0	0	0	0	0	1				0	0	0	0	0	0	29	49	67	0	0	0	0	0	0	0	0	0	0	0	0	2	31.5334	1	3	0	0	0	0
698	174	162	148	129	112	0	0	0	0	0	0	0	0	0	0	0	1				0	0	0	2	0	0	14	33	50	0	0	0	0	0	0	0	0	0	0	0	0	2	22.3214	0	0	0	0	0	0
699	205	162	146	117	100	0	0	0	0	0	0	0	0	0	0.5	1	0	1	08:00:00	01:50:00	1	0	-2	0	0	0	16	45	62	1	1	1	1	1	1	-2.5	1	1	0	0	1	1	25.2264	0	2	0	0	0	0
700	161	179	139	118	102	0	0	0	0	0	0	0	0	0	0	0	1				0	0	0	2	0	0	40	61	77	0	0	0	0	0	0	0	0	0	0	0	0	2	27.9	0	3	0	0	0	0
703	192	171	162	134	99	0	0	0	2	0	0	0	0	0	0	0	1				0	0	0	2	0	0	9	37	72	0	0	0	0	0	0	0	0	0	0	0	0	2	27.9431	0	1	0	0	0	0
704	136	174	157	134	113	0	0	0	2	1	0	0	0	0	0	1	1	1	03:00:00	00:50:00	0.5	0	-1	0	1	0	17	40	61	1	1	1	1	0.5	0	-1	0	0	0	0	0	2	36.8851	1	2	0	0	0	0
705	180	142	133	110	89	0	0	0	1	0	0	0	0	0	0	0	1				0	1	0	2	0	0	9	32	53	0	0	0	0	0	0	0	0	0	0	0	0	2	28.9811	0	0	0	0	0	0
706	200	146	129	121	106	0	0	0	1	0	0	0	0	0	0	0	1				0	0	0	2	0	0	17	25	40	0	0	0	0	0	0	0	0	0	0	0	1	1	27.3982	0	0	0	0	0	0
707	179	166	139	108	93	0	0	0	2	1	0	0	0	0	0	0	1				0	0	0	2	1	0	27	58	73	0	0	0	0	0	0	0	0	0	0	0	0	2	32.6528	1	3	0	0	0	0
708	222	144	123	105	90	0	0	0	2	0	0	0	0	0	0	0	1				0	0	0	2	0	0	21	39	54	0	0	0	0	0	0	0	0	0	0	0	1	1	38.8889	1	3	0	0	0	0
710	230	160	146	125	94	0	0	0	2	1	0	0	0	0	0	0	1				0	1	0	2	1	0	14	35	66	0	0	0	0	0	0	0	0	0	0	0	1	1	37.3472	1	0	0	0	0	0
712	147	193	173	150	130	0	0	0	0	0	0	0	0	0	0	0	1				0	0	0	2	0	0	20	43	63	0	0	0	0	0	0	0	0	0	0	0	0	2	-2146826281		3	0	0	0	0
714	217	155	150	130	109	0	0	0	1	0	0	0	0	0	0	0	1				0	0	-0.5	2	0	0	5	25	46	0	0	0	0	0	0	-0.5	0	0	0	0	1	1	24.1115	0	0	0	0	0	0
718	204	190	150	133	118	0	0	0	0	0	0	0	0	0	0	0	1				1	2	0	2	0	0	40	57	72	0	0	0	0	1	1	0	0	0	0	0	1	1	23.1837	0	2	0	0	0	0
719	198	142	123	99	80	0	0	0	1	0	0	0	0	0	0	0.5	0	0	03:00:00	04:50:00	0	0	-0.5	2	0	0	19	43	62	0.5	0.5	1	0	0	0	-0.5	0	0	0	0	0	2	22.3757	0	0	0	0	0	0
720	177	148	136	120	100	0	0	0	2	0	0	0	0	0	0	0.5	1	1	05:00:00	01:00:00	0.5	1	-1	2	0	0	12	28	48	0.5	0.5	1	0	0.5	0	-1	0	0	0	0	1	1	35.0621	1	1	0	0	0	0
721	223	169	142	112	88	0	0	0	0	0	0	0	0	0	0	0	1				0	0	-0.5	0	0	0	27	57	81	0	0	0	0	0	0	-0.5	0	0	0	0	0	2	42.6079	1	1	0	0	0	0
728	173	184	162	141	130	0	0	0	0	0	0	0	0	0	0	0	1				0	0	0	2	0	0	22	43	54	0	0	0	0	0	0	0	0	0	0	0	1	1	43.8272	1	2	0	0	0	0
729	163	184	153	125	104	0	0	0	1	1	0	0	0	0	0	0	1				0	0	0	2	1	0	31	59	80	0	0	0	0	0	0	0	0	0	0	0	0	2	24.6904	0	0	0	0	0	0
731	212	121	91	75	62	1	1	0	2	0	0	0	0	0	0	1	0	0	06:00:00	01:50:00	0.5	0	-1.5	0	0	0	30	46	59	1	1	1	1	0.5	0	-1.5	1	0	0	0	0	2	20.5078	0	1	0	0	1	0
732	154	148	130	118	90	1	1	0	2	0	0	0	0	0	0	0	1				0	0	0	2	0	0	18	30	58	0	0	0	0	0	0	0	0	0	0	0	0	2	37.1094	1	1	0	0	0	0
733	203	142	117	101	86	1	1	0	1	0	0	0	0	0	0	1	1	0	08:00:00	00:45:00	1	2	-1	2	0	0	25	41	56	1	1	1	1	1	1	-1	0	0	0	0	1	1	29.5106	0	3	0	0	0	0
736	221	151	136	120	107	0	0	0	2	0	0	0	0	0	0	1	0	1	04:00:00	01:00:00	1	2	-1	0	0	0	15	31	44	1	1	1	1	1	1	-1	0	0	0	0	1	1	38.8571	1	1	0	0	0	0
737	181	137	137	127	96	0	0	0	1	0	0	0	0	0	0	0	1				0	1	0	2	1	0	0	10	41	0	0	0	0	0	0	0	0	0	0	1	0	2	32.4354	1	2	0	0	0	0
738	169	142	137	107	98	0	0	0	0	0	0	0	0	0	0	0	1				0	0	0	2	0	0	5	35	44	0	0	0	0	0	0	0	0	0	0	0	1	1	29.0367	0	0	0	1	1	0
740	212	151	129	114	100	0	0	0	0	2	0	0	0	0	0	0	1				-1	1	0	2	2	0	22	37	51	0	0	0	0	-1	0	0	0	0	0	0	1	1	24.6181	0	0	0	0	0	0
741	194	153	148	125	104	1	1	0	0	0	0	0	0	0.5	0	1	0	0	04:00:00	14:50:00	0.5	0	-1	2	0	0	5	28	49	1	1	1	1	0	0	-1	0	0	0	0	0	2	44.7347	1	1	0	0	0	0
742	200	150	134	130	96	0	0	0	0	0	0	0	0	0	0	0.5	0	0	08:00:00	01:50:00	0.5	0	-0.5	0	0	0	16	20	54	0.5	0.5	1	0	0.5	0	-0.5	0	0	0	0	1	1	33.7424	1	0	0	0	0	0
744	184	166	150	127	91	0	0	0	0	0	0	0	0	0	0	0	1				0	0	0	2	0	0	16	39	75	0	0	0	0	0	0	0	0	0	0	0	1	1	41.0494	1	0	0	0	0	0
745	162	130	107	92	78	0	0	0	2	2	0	0	0	0	0	0	1				0	1	0	2	2	0	23	38	52	0	0	0	0	0	0	0	0	0	0	0	1	1	27.6134	0	1	0	0	0	0
746	181	134	122	101	93	0	0	0	1	0	0	0	0	0	0	0	0				0	0	-0.5	2	0	0	12	33	41	0	0	0	0	0	0	-0.5	0	0	0	0	1	1	27.7323	0	0	0	0	0	0
749	179	129	106	85	75	0	0	0	1	0	0	0	0	0	0	0	1				0	0	0	2	1	0	23	44	54	0	0	0	0	0	0	0	0	0	0	1	1	1	29.8606	0	0	0	1	1	0
751	166	150	110	90	80	0	0	0	1	0	0	0	0	0	0	0	1				0	0	0	2	0	0	40	60	70	0	0	0	0	0	0	0	0	0	0	0	0	2	40.0577	1	3	0	0	0	0
752	210	150	118	100	90	0	0	0	0	0	0	0	0	0	0	0	1				0	0	0	2	0	0	32	50	60	0	0	0	0	0	0	0	0	0	0	0	1	1	28.4005	0	2	0	0	0	0
753	196	184	169	146	114	0	0	0	0	0	0	0	0	0	0.5	0	1				0	1	-1	2	0	0	15	38	70	0	0	0	0	0	0	-1.5	1	0	0	0	1	1	23.6713	0	1	0	0	0	0
754	177	169	141	115	100	0	0	0	1	0	0	0	0	1	0	0	1				1	2	-1	2	0	0	28	54	69	0	0	0	0	0	0	-1	0	0	0	0	0	2	27.6361	0	1	0	0	0	0
756	215	153	144	125	103	0	0	0	1	0	0	0	0	0	0	0	1				0	1	-1.5	1	0	0	9	28	50	0	0	0	0	0	0	-1.5	1	0	0	0	1	1	26.2966	0	2	0	0	0	0
759	183	176	141	118	100	0	0	0	1	0	0	0	0	0	0	0	1				0	0	0	2	0	0	35	58	76	0	0	0	0	0	0	0	0	0	0	0	0	2	33.705	1	2	0	0	0	0
760	172	181	160	139	112	0	0	0	0	0	0	0	0	0	0	0	1				0	0	0	2	0	0	21	42	69	0	0	0	0	0	0	0	0	0	0	0	1	1	25.565	0	0	0	0	0	0
762	191	160	136	116	83	0	0	0	2	0	0	0	0	0	0	0	1				0.5	2	-1	2	0	0	24	44	77	0	0	0	0	0.5	0	-1	0	0	0	0	1	1	24.0741	0	0	0	0	0	0
763	221	164	144	122	98	0	0	0	0	0	0	0	0	0	0	0	1				0	0	-1	2	0	0	20	42	66	0	0	0	0	0	0	-1	0	0	0	0	1	1	31.4815	1	1	0	0	1	0
764	200	173	126	97	76	0	0	0	0	0	0	0	0	0.5	-0.5	0	1				0.5	1	-1	1	0	0	47	76	97	0	0	0	0	0	0	-0.5	0	0	0	0	0	2	25.3902	0	0	0	0	0	0
768	169	122	83	73	73	0	0	0	0	0	0	0	0	0	0	0	0				0	0	0	0	0	0	39	49	49	0	0	0	0	0	0	0	0	0	0	0	0	2	21.6441	0	2	0	0	0	0
770	218	148	122	104	91	0	0	0	1	0	0	0	0	0	0	0	1				0	0	0	2	0	0	26	44	57	0	0	0	0	0	0	0	0	0	0	0	0	2	-2146826281		3	0	0	0	0
776	198	151	131	122	98	0	0	0	2	0	0	0	0	0	0	0.5	0	0	04:10:00	02:00:00	0	0	-1	0	0	0	20	29	53	0.5	0.5	1	0	0	0	-1	0	0	0	0	0	2	21.0498	0	1	0	0	0	0
778	210	196	146	123	96	0	0	0	2	0	0	0	0	0.5	0	0	1				0	0	0	2	0	0	50	73	100	0	0	0	0	-0.5	0	0	0	0	0	0	1	1	27.143	0	1	0	0	0	0
779	189	125	117	101	92	0	0	0	0	0	0	0	0	0.5	0	0	1				0.5	2	0	2	0	0	8	24	33	0	0	0	0	0	0	0	0	0	0	0	1	1	35.3491	1	1	0	0	1	0
780	173	161	144	129	117	0	0	0	0	0	0	0	0	0	0	0	1				0	1	0	2	0	0	17	32	44	0	0	0	0	0	0	0	0	0	0	0	1	1	22.9854	0	0	0	0	0	0
781	160	144	133	122	104	0	0	0	2	0	0	0	0	0	0	0	1				0.5	2	0	2	0	0	11	22	40	0	0	0	0	0.5	0	0	0	0	0	0	1	1	21.2963	0	0	0	0	0	0
785	179	115	116	94	85	0	0	0	1	0	0	0	0	0	0.5	0	1				0	2	0.5	2	0	0	-1	21	30	0	0	0	0	0	0	0	0	0	0	0	1	1	22.0522	0	0	0	1	1	0
787	181	139	104	96	85	0	0	0	2	0	0	0	0	0	0	0	1				0	0	0	2	0	0	35	43	54	0	0	0	0	0	0	0	0	0	0	0	0	2	30.1103	1	1	0	0	0	0
791	130	193	166	142	115	0	0	0	0	0	0	0	0	0.5	0	0	1				0.5	2	-0.5	2	0	0	27	51	78	0	0	0	0	0	0	-0.5	0	0	0	0	1	1	20.0104	0	0	1	0	0	0
792	236	169	150	123	108	0	0	0	0	0	0	0	0	0	0	0	1				0	1	0	2	0	0	19	46	61	0	0	0	0	0	0	0	0	0	0	0	1	1	28.7105	0	0	0	0	0	0
794	149	120	109	68	61	0	0	0	0	0	0	0	0	0	0	0	1				0	1	0	2	1	0	11	52	59	0	0	0	0	0	0	0	0	0	0	1	1	1	20.9371	0	2	0	1	1	0
795	152	151	127	110	99	0	0	0	0	0	0	0	0	0	0	0	0				0	0	-0.5	0	0	0	24	41	52	0	0	0	0	0	0	-0.5	0	0	0	0	1	1	24.4	0	0	0	0	0	0
796	176	121	118	92	66	0	0	0	0	1	1	0	0	0	0	0	1				0	2	0	2	1	1	3	29	55	0	0	0	0	0	0	0	0	0	0	0	1	1	28.0104	0	1	0	0	0	0
797	206	155	117	107	91	0	0	0	0	0	0	0	0	0	0	1.5	0	0	03:00:00	07:00:00	0	0	-2	1	0	0	38	48	64	1.5	1.5	1	1	0	0	-2	1	0	0	0	1	1	28.7347	0	0	0	0	0	0
798	200	166	136	115	104	2	1	1	1	0	0	0	0	0	0	0	1				0	0	0	2	0	0	30	51	62	0	0	0	0	0	0	0	0	0	0	0	1	1	24.6152	0	2	0	0	0	0
799	179	125	100	90	77	0	0	0	0	1	0	0	0	0	0.5	0	1				0	1	0	2	1	0	25	35	48	0	0	0	0	0	0	-0.5	0	0	0	0	1	1	31.8616	1	2	0	0	0	0
804	192	142	127	120	123	0	0	0	1	1	1	0	0	0	0	0	1				-1	1	1	2	1	1	15	22	19	0	0	0	0	-1	0	1	0	0	0	0	0	2	31.5886	1	0	0	0	0	0
806	198	162	150	118	93	0	0	0	1	0	0	0	0	0	0	0	1				0	0	0	2	0	0	12	44	69	0	0	0	0	0	0	0	0	0	0	0	0	2	25.4671	0	1	0	0	0	0
807	202	181	155	133	102	0	0	0	0	0	0	0	0	0	0	0	1				0	0	0	2	0	0	26	48	79	0	0	0	0	0	0	0	0	0	0	0	1	1	27.1605	0	3	0	0	0	0
808	224	164	139	123	104	1	1	0	0	0	0	0	0	0	0	0	1				0	0	0	2	0	0	25	41	60	0	0	0	0	0	0	0	0	0	0	0	1	1	30.3871	1	1	0	0	0	0
810	199	153	139	121	94	0	0	0	1	0	0	0	0	0	0	1	0	0	02:00:00	01:50:00	0	0	-1	1	0	0	14	32	59	1	1	1	1	0	0	-1	0	0	0	0	0	2	39.8438	1	1	0	0	0	0
812	188	179	146	122	96	0	0	0	2	0	0	0	0	0	0	0	1				0	0	-0.5	2	0	0	33	57	83	0	0	0	0	0	0	-0.5	0	0	0	0	1	1	29.0612	0	3	0	0	0	0
818	196	142	137	130	98	0	0	0	1	0	0	0	0	0	0	0	0				0	2	0	0	0	0	5	12	44	0	0	0	0	0	0	0	0	0	0	0	1	1	35.4172	1	2	0	0	0	0
820	165	141	116	102	89	0	0	0	0	2	0	0	0	0	0	0	1				0	0	0	2	0	0	25	39	52	0	0	0	0	0	0	0	0	0	0	-2	1	1	25.2801	0	1	0	1	1	0
821	201	181	148	112	100	0	0	0	1	0	0	0	0	0	0	0	1				0	0	0	2	0	0	33	69	81	0	0	0	0	0	0	0	0	0	0	0	1	1	-2146826281		2	0	0	0	0
824	151	146	136	134	129	0	0	0	0	0	0	0	0	0	0	0	0				0	0	0	0	1	0	10	12	17	0	0	0	0	0	0	0	0	0	0	0	1	1	24.1588	0	0	0	0	0	0
825	182	169	146	106	90	0	0	0	2	0	0	0	0	0	0	0	1				0	0	0	2	0	0	23	63	79	0	0	0	0	0	0	0	0	0	0	0	1	1	55.8642	1	2	0	0	0	0
827	146	184	157	131	112	0	0	0	0	0	0	0	0	0	0	0	1				0	0	0	2	0	0	27	53	72	0	0	0	0	0	0	0	0	0	0	0	0	2	-2146826281		0	0	0	0	0
829	193	127	110	90	80	0	0	0	0	0	0	0	0	0	0	0	1				0.5	2	0	2	0	0	17	37	47	0	0	0	0	0.5	0	0	0	0	0	0	0	2	26.8136	0	1	0	0	0	0
830	167	141	120	100	84	0	0	0	0	2	0	0	0	0	0	0	1				-1	1	0.5	2	2	0	21	41	57	0	0	0	0	-1	0	0.5	0	0	0	0	1	1	25.3714	0	0	0	1	0	0
831	211	214	136	105	89	0	0	0	2	0	0	0	0	0	0	2	0	1	08:00:00	01:50:00	2	2	-3	0	0	0	78	109	125	2	2	1	1	2	1	-3	1	1	0	0	1	1	26.7036	0	3	0	0	0	0
832	249	130	100	85	83	0	0	0	0	0	0	0	0	1	0	0	1				0	2	0	2	0	0	30	45	47	0	0	0	0	-1	0	0	0	0	0	0	1	1	32.5964	1	1	0	0	0	0
835	148	155	134	116	102	0	0	0	0	0	0	0	0	0	0	0	1				0	0	0	2	0	0	21	39	53	0	0	0	0	0	0	0	0	0	0	0	1	1	32.1	1	1	0	0	0	0
837	155	171	136	96	60	0	0	0	1	2	0	0	0	0	0	0	1				0	1	0	2	2	0	35	75	111	0	0	0	0	0	0	0	0	0	0	0	0	2	19.6283	0	0	1	0	0	0
838	209	142	130	109	92	0	0	0	2	0	0	0	0	0	0	1.5	2	1	06:00:00	05:50:00	1	2	-1.5	2	0	0	12	33	50	1.5	1.5	1	1	1	1	-1.5	1	1	0	0	1	1	44.0816	1	1	0	0	0	0
840	174	179	160	149	122	0	0	0	0	0	0	0	0	0	0	0	1				0	0	0	2	0	0	19	30	57	0	0	0	0	0	0	0	0	0	0	0	1	1	28.3951	0	3	0	0	0	0
841	157	153	133	126	100	0	0	0	0	0	0	0	0	0	0	0	1				0	2	0	2	0	0	20	27	53	0	0	0	0	0	0	0	0	0	0	0	0	2	28.3447	0	0	0	0	0	0
843	178	169	136	114	105	0	0	0	0	0	0	0	0	0	0	0	1				0	2	0	2	0	0	33	55	64	0	0	0	0	0	0	0	0	0	0	0	1	1	20.7157	0	0	0	0	0	0
844	154	134	116	96	92	0	0	0	1	0	0	0	0	0.5	0	2	0	0	07:00:00	05:50:00	1.5	2	-3	1	0	0	18	38	42	2	2	1	1	1	1	-3	1	1	0	0	1	1	34.6021	1	1	0	1	1	0
847	210	148	117	107	97	0	0	0	1	0	0	0	0	1	0	0	1				1.5	2	-0.5	1	0	0	31	41	51	0	0	0	0	0.5	0	-0.5	0	0	0	0	1	1	23.6652	0	0	0	0	0	0
852	173	151	130	109	99	1	1	0	2	0	0	0	0	0	0	0.5	0	0	06:00:00	04:50:00	0	0	-0.5	0	0	0	21	42	52	0.5	0.5	1	0	0	0	-0.5	0	0	0	0	1	1	25.6	0	1	0	1	1	0
858	162	125	94	94	75	0	0	0	0	0	0	0	0	0	0	0	1				0	0	0	2	0	0	31	31	50	0	0	0	0	0	0	0	0	0	0	0	0	2	26.4463	0	1	0	1	1	0
859	133	144	127	102	82	0	0	0	0	0	0	0	0	0	0	0	1				0	1	0	2	0	0	17	42	62	0	0	0	0	0	0	0	0	0	0	0	0	2	23.7387	0	1	0	0	0	0
861	233	144	129	112	96	2	1	1	1	0	0	0	0	0	0	0	1				0.5	0	-0.5	2	0	0	15	32	48	0	0	0	0	0.5	0	-0.5	0	0	0	0	1	1	36.5157	1	3	0	0	0	0
862	153	153	151	113	93	0	0	0	0	0	0	0	0	0	-0.5	1	0	0	07:00:00	03:50:00	0.5	2	-1.5	2	0	0	2	40	60	1	1	1	1	0.5	0	-1	0	0	0	0	0	2	22.2063	0	2	0	0	0	0
870	217	210	190	160	120	0	0	0	0	0	0	0	0	0	0	0	1				0	1	-1	2	0	0	20	50	90	0	0	0	0	0	0	-1	0	0	0	0	1	1	-2146826281		0	0	0	0	0
871	193	146	125	127	110	0	0	0	1	0	0	0	0	0	0	0	1				0	1	-1	0	0	0	21	19	36	0	0	0	0	0	0	-1	0	0	0	0	1	1	36.5052	1	0	0	0	0	0
872	187	166	125	107	80	0	0	0	2	0	0	0	0	0	0	1	1	0	05:05:00	01:00:00	0	0	-1	0	0	0	41	59	86	1	1	1	1	0	0	-1	0	0	0	0	0	2	24.6904	0	1	0	0	0	0
876	163	151	112	99	85	0	0	0	1	0	0	0	0	0	0	0	1				0	0	0	2	0	0	39	52	66	0	0	0	0	0	0	0	0	0	0	0	0	2	31.5963	1	2	0	0	0	0
877	213	162	155	131	89	0	0	0	2	0	0	0	0	0	0	1	1	1	05:02:00	01:50:00	0	1	-1.5	2	0	0	7	31	73	1	1	1	1	0	0	-1.5	1	0	0	0	1	1	27.4691	0	0	0	0	0	0
878	193	166	164	148	113	0	0	0	1	0	0	0	0	0	0	0	1				0	0	-0.5	2	0	0	2	18	53	0	0	0	0	0	0	-0.5	0	0	0	0	1	1	-2146826281		1	0	0	0	0
880	172	144	115	88	67	0	0	0	2	0	0	0	0	0	0	0	0				0	0	-1.5	0	0	0	29	56	77	0	0	0	0	0	0	-1.5	1	0	0	0	0	2	28.0277	0	0	0	0	0	0
884	170	162	134	118	98	0	0	0	0	0	0	0.5	0.5	0	-1	0.5	1				0	0	-1	2	0	0	28	44	64	0	0	0	0	0	0	0	0	0	0	0	0	2	20.7031	0	3	0	0	0	0
886	155	144	122	112	100	0	0	0	0	0	0	0	0	0	0	0	1				0	0	0	2	0	0	22	32	44	0	0	0	0	0	0	0	0	0	0	0	1	1	37.0878	1	0	0	0	0	0
891	182	150	129	112	99	0	0	0	0	0	0	0	0	0	0	0	1				1	2	-1	2	0	0	21	38	51	0	0	0	0	1	1	-1	0	0	0	0	1	1	33.4438	1	1	0	0	0	0
895	163	169	146	116	101	0	0	0	1	0	0	0	0	0	0	0	1				0	0	-0.5	0	0	0	23	53	68	0	0	0	0	0	0	-0.5	0	0	0	0	0	2	39.7283	1	2	0	0	0	0
897	188	136	114	93	88	0	0	0	0	0	0	0	0	0	0	0	1				0	0	-1	2	0	0	22	43	48	0	0	0	0	0	0	-1	0	0	0	0	0	2	26.1719	0	0	0	0	0	0
902	161	173	157	130	108	0	0	0	1	0	0	0	0	0	0	0	1				0	0	0	2	0	0	16	43	65	0	0	0	0	0	0	0	0	0	0	0	0	2	33.5938	1	3	0	0	0	0
903	166	176	162	146	108	0	0	0	0	0	0	0	0	0	0	0	1				0	0	0	2	0	0	14	30	68	0	0	0	0	0	0	0	0	0	0	0	1	1	22.3214	0	0	0	0	0	0
909	170	181	160	139	110	0	0	0	2	0	0	0	0	0	0	0	1				0	0	0	2	0	0	21	42	71	0	0	0	0	0	0	0	0	0	0	0	0	2	26.4463	0	0	0	1	1	0
910	197	162	137	121	96	0	0	0	2	0	0	0	0	0	0	0	1				0	0	0	2	0	0	25	41	66	0	0	0	0	0	0	0	0	0	0	0	1	1	33.0813	1	3	0	0	0	0
912	165	157	150	131	100	0	0	0	0	0	0	0	0	-0.5	0	0	1				0	1	-1	2	0	0	7	26	57	0	0	0	0	0.5	0	-1	0	0	0	0	0	2	34.8502	1	1	0	0	0	0
914	159	144	127	106	87	0	0	0	2	0	0	0	0	0	0	1.5	0	0	03:00:00	11:50:00	1	2	-2	1	0	0	17	38	57	1.5	1.5	1	1	1	1	-2	1	1	0	0	1	1	27.9904	0	1	0	0	1	0
916	215	136	130	90	82	0	0	0	0	0	0	0	0	0	0	0	1				0	0	0	2	1	0	6	46	54	0	0	0	0	0	0	0	0	0	0	1	1	1	29.0657	0	3	0	0	0	0
918	173	116	92	74	61	0	0	0	0	0	0	0	0	0	-1	1	0	0	06:00:00	02:50:00	0.5	1	-2	1	0	0	24	42	55	1	1	1	1	0.5	0	-1	0	0	0	0	1	1	23.6377	0	0	0	0	0	0
923	178	181	160	136	115	0	0	0	1	0	0	0	0	0	0	0	1				0	0	0	2	0	0	21	45	66	0	0	0	0	0	0	0	0	0	0	0	0	2	33.1213	1	1	0	0	0	0
925	204	150	123	108	88	0	0	0	2	0	0	0	0	0	0	0	1				0	0	0	2	0	0	27	42	62	0	0	0	0	0	0	0	0	0	0	0	1	1	27.0041	0	1	0	0	1	0
927	215	142	122	107	89	0	0	0	1	2	0	0	0	0	0	0	1				-1	1	0	2	2	0	20	35	53	0	0	0	0	-1	0	0	0	0	0	0	1	1	28.0402	0	0	1	0	0	0
928	159	151	100	86	76	0	0	0	0	0	0	0	0	0	0	0	1				0	0	0	2	0	0	51	65	75	0	0	0	0	0	0	0	0	0	0	0	0	2	32.4619	1	3	0	0	0	0
930	181	176	171	150	122	0	0	0	2	0	0	0	0	0	0	0	1				0	1	0	2	0	0	5	26	54	0	0	0	0	0	0	0	0	0	0	0	0	2	22.5466	0	1	0	0	0	0
936	233	155	136	113	83	0	0	0	2	0	0	0	0	0	0	0	1				0	0	-0.5	2	0	0	19	42	72	0	0	0	0	0	0	-0.5	0	0	0	0	0	2	39.9609	1	0	0	0	0	0
939	136	166	151	120	99	0	0	0	1	0	0	0	0	0	0	0	1				0	0	0	2	0	0	15	46	67	0	0	0	0	0	0	0	0	0	0	0	0	2	31.7083	1	2	0	0	0	0
940	207	190	176	155	127	0	0	0	0	0	0	0	0	0	0	0	1				0	0	0	2	0	0	14	35	63	0	0	0	0	0	0	0	0	0	0	0	1	1	28.1473	0	1	0	0	0	0
942	192	164	142	105	100	0	0	0	0	0	0	0	0	0	0	0	1				0	0	0	2	0	0	22	59	64	0	0	0	0	0	0	0	0	0	0	0	1	1	43.7045	1	0	0	0	0	0
945	166	193	166	139	120	0	0	0	0	0	0	0	0	0	0	0	1				0	2	0	2	0	0	27	54	73	0	0	0	0	0	0	0	0	0	0	0	1	1	24.0741	0	2	0	0	0	0
948	200	144	125	125	125	0	0	0	0	0	0	0	0	0.5	0	0.5	0	0	05:00:00	02:50:00	1	2	0	2	0	0	19	19	19	0.5	0.5	1	0	0.5	0	0	0	0	0	0	0	2	27.3356	0	0	0	1	0	0
951	235	166	150	139	118	0	0	0	1	0	0	0	0	0	0	0.5	1	0	03:00:00	00:29:00	0.5	2	0.5	2	0	0	16	27	48	0.5	0.5	1	0	0.5	0	0.5	0	0	0	0	1	1	27.3356	0	3	0	0	0	0
954	228	153	126	110	94	0	0	0	1	0	0	0	0	0	0	0	1				0	0	-0.5	2	0	0	27	43	59	0	0	0	0	0	0	-0.5	0	0	0	0	0	2	27.3356	0	0	0	0	0	0
956	208	151	126	99	83	0	0	0	1	0	0	0	0	0	0	0	1				0	0	0	0	0	0	25	52	68	0	0	0	0	0	0	0	0	0	0	0	0	2	36.3636	1	0	0	0	0	0
961	177	171	155	142	123	0	0	0	0	1	0	0	0	0	0	0	1				1	0	0	2	1	0	16	29	48	0	0	0	0	1	1	0	0	0	0	0	0	2	18.4425	0	1	0	0	0	0
962	169	173	150	122	100	0	0	0	0	0	0	0	0	0	0	0	1				0	0	0	2	0	0	23	51	73	0	0	0	0	0	0	0	0	0	0	0	0	2	-2146826281		1	0	0	0	0
964	173	169	141	111	88	0	0	0	0	0	0	0	0	0	0	0	1				0	0	0	2	0	0	28	58	81	0	0	0	0	0	0	0	0	0	0	0	1	1	-2146826281		0	0	0	0	0
968	165	131	118	104	78	0	0	0	2	0	0	0	0	0	0	0	1				0	1	-1	0	0	0	13	27	53	0	0	0	0	0	0	-1	0	0	0	0	1	1	25.5937	0	0	0	0	1	0
973	123	139	127	109	100	0	0	0	1	0	0	0	0	0	0	0.5	1	1	06:00:00	02:00:00	0.5	2	-1	0	0	0	12	30	39	0.5	0.5	1	0	0.5	0	-1	0	0	0	0	1	1	26.5118	0	0	0	1	1	0
974	212	164	142	126	108	0	0	0	0	0	0	0	0	0	0	0	1				0	0	0	2	0	0	22	38	56	0	0	0	0	0	0	0	0	0	0	0	1	1	29.7143	0	3	0	0	0	0
976	180	155	125	98	96	0	0	0	1	0	0	0	0	0	0	0	1				0	0	-0.5	2	0	0	30	57	59	0	0	0	0	0	0	-0.5	0	0	0	0	0	2	27.4756	0	0	0	0	0	0
977	167	146	118	112	104	0	0	0	2	0	0	0	0	0	0	0	1				0	0	0	2	0	0	28	34	42	0	0	0	0	0	0	0	0	0	0	0	1	1	30.8	1	3	0	0	0	0
980	152	148	118	101	77	0	0	0	1	0	0	0	0	0	0	0	1				0	1	0	2	0	0	30	47	71	0	0	0	0	0	0	0	0	0	0	0	0	2	31	1	3	0	0	0	0
982	194	160	134	115	91	0	0	0	1	0	0	0	0	0	0	0	1				0	0	0	2	0	0	26	45	69	0	0	0	0	0	0	0	0	0	0	0	0	2	21.9671	0	0	0	0	0	0
986	160	139	123	105	97	0	0	0	1	0	0	0	0	0	0	0	1				0	0	0	2	0	0	16	34	42	0	0	0	0	0	0	0	0	0	0	0	1	1	30.8397	1	0	0	0	0	0
988	179	153	127	109	99	0	0	0	0	0	0	0	0	0	0	0	1				0	0	0	2	0	0	26	44	54	0	0	0	0	0	0	0	0	0	0	0	1	1	40.5625	1	1	0	0	0	0
989	152	173	148	107	98	0	0	0	1	0	0	0	0	0	0	0	1				0	0	0	2	0	0	25	66	75	0	0	0	0	0	0	0	0	0	0	0	0	2	27.1111	0	0	0	0	0	0
991	200	176	148	122	103	0	0	0	1	0	0	0	0	0	0	0	1				0	0	0	2	0	0	28	54	73	0	0	0	0	0	0	0	0	0	0	0	1	1	-2146826281		0	0	0	0	0
994	197	157	130	112	102	0	0	0	2	0	0	0	0	0	0	0	1				0	0	0	2	0	0	27	45	55	0	0	0	0	0	0	0	0	0	0	0	0	2	36.9321	1	2	0	0	0	0
995	244	176	155	129	107	0	0	0	0	0	0	0	0	0	0	0	1				0	0	0	2	0	0	21	47	69	0	0	0	0	0	0	0	0	0	0	0	1	1	27.3982	0	2	0	0	0	0
997	218	153	139	127	101	2	1	1	1	0	0	0	0	0	0	0	1				0	0	-0.5	0	0	0	14	26	52	0	0	0	0	0	0	-0.5	0	0	0	0	0	2	33.0579	1	2	0	0	0	0
1000	211	144	120	101	85	0	0	0	2	0	0	0	0	0	0	0	1				0	1	0	2	0	0	24	43	59	0	0	0	0	0	0	0	0	0	0	0	0	2	22.231	0	0	0	0	0	0
1003	260	148	122	109	89	0	0	0	1	0	0	0	0	0	0	0	1				0.5	2	-0.5	2	0	0	26	39	59	0	0	0	0	0.5	0	-0.5	0	0	0	0	1	1	28.1675	0	1	0	0	0	0
1010	163	162	139	123	111	0	0	0	2	1	0	0	0	0	0	0	1				0	1	-1	2	2	0	23	39	51	0	0	0	0	0	0	-1	0	0	0	1	1	1	22.9536	0	3	0	0	0	0
1011	175	160	157	146	113	0	0	0	1	0	0	0	0	0	0	0	1				0	2	0	2	0	0	3	14	47	0	0	0	0	0	0	0	0	0	0	0	1	1	-2146826281		0	0	0	0	0
1012	221	162	139	114	103	0	0	0	0	0	0	0	0	0	0	0	1				0	0	0	0	0	0	23	48	59	0	0	0	0	0	0	0	0	0	0	0	0	2	38.4554	1	2	0	0	0	0
1016	148	190	162	144	115	0	0	0	2	0	0	0	0	0	0	1	2	0	05:00:00	02:00:00	1	2	0	2	0	0	28	46	75	1	1	1	1	1	1	0	0	0	0	0	0	2	25.1808	0	0	1	0	0	0
1017	167	160	133	106	87	0	0	0	0	0	0	0	0	0	0	0	1				0	0	0	2	0	0	27	54	73	0	0	0	0	0	0	0	0	0	0	0	1	1	36.7285	1	2	0	0	0	0
1022	195	157	144	126	104	0	0	0	0	0	0	0	0	0	0	0	1				0	2	-1	0	0	0	13	31	53	0	0	0	0	0	0	-1	0	0	0	0	1	1	24.3827	0	0	0	0	0	0
1023	213	190	164	146	122	0	0	0	0	0	0	0	0	0	0	0	1				1	2	0	2	0	0	26	44	68	0	0	0	0	1	1	0	0	0	0	0	1	1	23.1481	0	3	0	0	0	0
1024	141	171	139	127	114	1	1	0	0	0	0	0	0	0	0	0	1				0	0	0	2	0	0	32	44	57	0	0	0	0	0	0	0	0	0	0	0	0	2	29.4076	0	0	0	0	0	0
1025	220	166	146	93	82	0	0	0	2	0	0	0	0	0	0	0	1				1	2	-1	0	0	0	20	73	84	0	0	0	0	1	1	-1	0	0	0	0	1	1	31.3536	1	0	0	0	0	0
1032	217	148	133	109	90	2	1	1	0	0	0	0	0	0	0	1	0	0	06:00:00	03:50:00	0	0	-1	0	0	0	15	39	58	1	1	1	1	0	0	-1	0	0	0	0	1	1	23.7654	0	1	0	1	1	0
1034	201	171	131	109	95	0	0	0	0	0	0	0	0	0	0	0	1				0	0	-0.5	2	0	0	40	62	76	0	0	0	0	0	0	-0.5	0	0	0	0	1	1	29.5619	0	0	0	1	1	0
1038	166	125	115	87	67	1	1	0	1	0	0	0	0	0	0	2	0	0	02:00:00	05:50:00	1	2	-2.5	1	0	0	10	38	58	2	2	1	1	1	1	-2.5	1	1	0	0	1	1	31.1728	1	1	0	0	2	0
1040	162	222	166	134	127	0	0	0	2	0	0	0.5	0.5	0.5	-1	1.5	0	1	05:12:00	04:00:00	0.5	2	-1	2	0	0	56	88	95	1	1	1	1	0	0	0	0	0	0	0	0	2	24.3911	0	0	0	0	0	0
1041	190	162	133	110	91	0	0	0	1	0	0	0	0	0	0	0	1				0	0	0	2	0	0	29	52	71	0	0	0	0	0	0	0	0	0	0	0	1	1	-2146826281		2	0	0	0	0
1042	231	148	125	99	76	0	0	0	1	0	0	0	0	0	0	0	1				0	2	-1	2	0	0	23	49	72	0	0	0	0	0	0	-1	0	0	0	0	0	2	28.7197	0	2	0	0	0	0
1049	202	184	173	151	148	0	0	0	0	0	0	0	0	0	0	0	1				0	0	0	2	0	0	11	33	36	0	0	0	0	0	0	0	0	0	0	0	1	1	26.8	0	1	0	0	1	0
1050	166	171	133	113	99	0	0	0	1	0	0	0	0	0	0	0	1				0	2	0	2	0	0	38	58	72	0	0	0	0	0	0	0	0	0	0	0	0	2	25.7117	0	0	0	0	0	0
1054	211	155	133	93	68	0	0	0	0	0	0	0	0	0	0	0	1				0	2	-1	1	0	0	22	62	87	0	0	0	0	0	0	-1	0	0	0	0	1	1	27.4445	0	1	0	0	0	0
1055	204	153	125	102	93	0	0	0	1	0	0	0	0	0	0	0.5	1	1	07:00:00	00:50:00	0	0	-1	2	0	0	28	51	60	0.5	0.5	1	0	0	0	-1	0	0	0	0	1	1	24.5351	0	0	0	0	0	0
1056	177	164	142	115	98	0	0	0	1	0	0	0	0	0	0	0	1				0	1	0	2	0	0	22	49	66	0	0	0	0	0	0	0	0	0	0	0	0	2	28.9062	0	1	0	0	0	0
1060	218	131	102	104	99	2	1	1	1	0	0	0	0	0	0	2	0	0	04:00:00	08:50:00	1	2	-3	1	0	0	29	27	32	2	2	1	1	1	1	-3	1	1	0	0	1	1	27.0641	0	1	0	0	0	0
1061	199	157	129	112	102	0	0	0	2	0	0	0	0	0	0	0	1				0	2	0	2	0	0	28	45	55	0	0	0	0	0	0	0	0	0	0	0	0	2	35.8327	1	3	0	0	0	0
1062	162	148	131	104	84	0	0	0	1	0	0	0	0	0	0	0	1				0	2	0	0	0	0	17	44	64	0	0	0	0	0	0	0	0	0	0	0	1	1	32.0988	1	1	0	1	1	0
1069	179	151	129	106	83	0	0	0	0	0	0	0	0	0	0	0	1				0	0	0	2	0	0	22	45	68	0	0	0	0	0	0	0	0	0	0	0	0	2	26.4463	0	1	0	1	1	0
1072	161	173	137	108	85	0	0	0	0	0	0	0	0	0	0	0	1				0	0	0	2	0	0	36	65	88	0	0	0	0	0	0	0	0	0	0	0	0	2	27.8876	0	0	0	0	0	0
1073	172	151	148	139	112	0	0	0	2	0	0	0	0	0	0	0	1				0.5	2	0	2	0	0	3	12	39	0	0	0	0	0.5	0	0	0	0	0	0	0	2	26.7	0	1	0	0	0	0
1076	207	169	146	126	104	0	0	0	1	0	0	0	0	0	0	1	0	1	06:00:00	02:50:00	0.5	0	-2	0	0	0	23	43	65	1	1	1	1	0.5	0	-2	1	0	0	0	1	1	26.6436	0	2	0	0	0	0
1077	199	166	153	127	115	0	0	0	0	0	0	0	0	0	0	0	1				0	0	0	2	0	0	13	39	51	0	0	0	0	0	0	0	0	0	0	0	1	1	31	1	0	0	0	0	0
1081	209	144	100	83	85	0	0	0	0	0	0	0	0	0	0	0	1				0	0	-1	2	0	0	44	61	59	0	0	0	0	0	0	-1	0	0	0	0	1	1	22.4088	0	3	0	0	0	0
1086	181	139	129	160	162	2	1	1	2	0	0	0	0	0	0	1	0	0	04:00:00	03:46:00	1	2	-1	1	0	0	10	-21	-23	1	1	1	1	1	1	-1	0	0	0	0	0	2	22.8329	0	1	0	1	1	0
1087	146	187	169	144	114	0	0	0	0	0	0	0	0	0	0	0	1				0	0	0	2	1	0	18	43	73	0	0	0	0	0	0	0	0	0	0	1	1	1	-2146826281		0	0	0	0	0
1090	131	150	136	116	111	0	0	0	1	0	0	0	0	0	0	0	1				0	1	0	2	0	0	14	34	39	0	0	0	0	0	0	0	0	0	0	0	1	1	26.4763	0	2	0	0	1	0
1091	157	109	85	77	68	0	0	0	1	0	0	0	0	0	0	0	1				0	0	0	2	0	0	24	32	41	0	0	0	0	0	0	0	0	0	0	0	1	1	27.102	0	2	0	1	1	0
1098	208	171	134	105	95	0	0	0	2	0	0	0	0	0	0	0	1				0	0	0	2	0	0	37	66	76	0	0	0	0	0	0	0	0	0	0	0	0	2	20.4491	0	3	0	0	0	0
1100	177	169	153	112	91	0	0	0	0	0	0	0	0	0	0	0	1				0.5	0	0	2	0	0	16	57	78	0	0	0	0	0.5	0	0	0	0	0	0	1	1	22.0968	0	0	0	0	0	0
1102	160	108	80	71	66	1	1	0	1	0	0	0	0	0	0	0	1				0	0	0	2	0	0	28	37	42	0	0	0	0	0	0	0	0	0	0	0	1	1	25.9095	0	2	0	1	2	0
1103	200	130	117	103	79	0	0	0	0	0	0	0	0	0	0	0.5	1	1	03:04:00	01:50:00	0.5	2	-1	2	0	0	13	27	51	0.5	0.5	1	0	0.5	0	-1	0	0	0	0	0	2	31.0979	1	2	0	0	0	0
1107	151	141	129	118	79	1	1	0	0	0	1	0	0	0	0	1	1	1	03:00:00	04:50:00	1.5	2	-1.5	1	0	1	12	23	62	1	1	1	1	1.5	1	-1.5	1	1	0	0	1	1	27.7575	0	1	0	0	0	0
1109	182	169	148	115	92	0	0	0	0	0	0	0	0	0	0	0	1				0	0	-1	0	0	0	21	54	77	0	0	0	0	0	0	-1	0	0	0	0	1	1	30.4498	1	0	0	0	0	0
1114	172	155	127	114	97	0	0	0	2	0	0	0	0	0	0	0	1				0	0	-0.5	2	0	0	28	41	58	0	0	0	0	0	0	-0.5	0	0	0	0	1	1	39.7924	1	1	0	0	0	0
1116	181	166	130	111	97	0	0	0	2	0	0	0	0	0	0	0	1				0.5	2	-1	2	0	0	36	55	69	0	0	0	0	0.5	0	-1	0	0	0	0	0	2	32.3232	1	3	0	0	0	0
1119	240	162	139	125	113	0	0	0	0	0	0	0	0	0	0	0	1				0	0	0	2	0	0	23	37	49	0	0	0	0	0	0	0	0	0	0	0	1	1	-2146826281		0	0	0	0	0
1121	194	164	141	111	84	0	0	0	0	0	0	0	0	0	0	0	1				0	1	0	2	0	0	23	53	80	0	0	0	0	0	0	0	0	0	0	0	0	2	24.7252	0	1	0	0	0	0
1122	182	171	155	104	67	0	0	0	0	0	0	0	0	0	0	0	1				0	0	0	2	0	0	16	67	104	0	0	0	0	0	0	0	0	0	0	0	1	1	34.2	1	1	0	0	0	0
1125	147	117	98	85	73	0	0	0	2	0	0	0	0	0	0	0	1				0	1	-0.5	2	0	0	19	32	44	0	0	0	0	0	0	-0.5	0	0	0	0	1	1	25.7959	0	0	0	0	0	0
1126	160	160	141	108	94	0	0	0	0	0	0	0	0	0	0	1	1	0	04:00:00	00:50:00	0	0	0	2	0	0	19	52	66	1	1	1	1	0	0	0	0	0	0	0	0	2	31.5334	1	0	0	0	0	0
1131	236	120	101	83	67	0	0	0	2	2	0	0	0	0	0	0	1				0	1	0	2	2	0	19	37	53	0	0	0	0	0	0	0	0	0	0	0	1	1	27.6817	0	0	0	0	0	0
1132	189	166	150	171	110	0	0	0	2	0	0	0	0	0	0	0	1				0.5	2	0	2	0	0	16	-5	56	0	0	0	0	0.5	0	0	0	0	0	0	1	1	33.642	1	0	0	0	0	0
1136	186	190	176	162	123	0	0	0	1	0	0	0	0	0	0	0	1				0	0	0	2	0	0	14	28	67	0	0	0	0	0	0	0	0	0	0	0	0	2	22.4059	0	1	0	0	0	0
1138	196	131	122	106	83	0	0	0	1	0	0	0	0	0	0	0.5	1	0	02:00:00	02:50:00	0	2	-0.5	2	0	0	9	25	48	0.5	0.5	1	0	0	0	-0.5	0	0	0	0	0	2	27.968	0	0	0	0	0	0
1141	185	203	139	123	116	0	0	0	0	0	0	0	0	0	0	0	1				0.5	2	-0.5	2	0	0	64	80	87	0	0	0	0	0.5	0	-0.5	0	0	0	0	1	1	27.7634	0	1	0	0	0	0
1142	166	184	160	139	125	0	0	0	0	0	0	0	0	0	0	0	1				0	0	0	2	0	0	24	45	59	0	0	0	0	0	0	0	0	0	0	0	1	1	32.0179	1	1	0	0	0	0
1143	188	146	130	118	96	0	0	0	1	0	0	0	0	0	0	0	1				0.5	2	0	2	0	0	16	28	50	0	0	0	0	0.5	0	0	0	0	0	0	0	2	23.9361	0	0	0	0	0	0
1144	184	155	131	112	99	0	0	0	2	0	0	0	0	0	0	0	1				0	1	0	2	1	0	24	43	56	0	0	0	0	0	0	0	0	0	0	1	1	1	30.7099	1	1	0	0	1	0
1147	188	171	150	123	104	0	0	0	2	0	0	0	0	0	0	0	1				0	0	0	2	0	0	21	48	67	0	0	0	0	0	0	0	0	0	0	0	0	2	45.3515	1	1	0	0	0	0
1149	200	179	162	127	102	0	0	0	0	0	0	0	0	0	0.5	0	1				0	0	0	2	0	0	17	52	77	0	0	0	0	0	0	-0.5	0	0	0	0	1	1	31.1	1	0	0	0	0	0
1151	166	214	139	121	101	0	0	0	1	0	0	0	0	0	0	1	1	0	06:00:00	00:50:00	1	0	-1	0	0	0	75	93	113	1	1	1	1	1	1	-1	0	0	0	0	1	1	26.2346	0	0	0	0	0	0
1153	164	142	120	100	66	0	0	0	2	0	0	0	0	0	0	1	1	0	05:00:00	00:46:00	0.5	0	-1	0	0	0	22	42	76	1	1	1	1	0.5	0	-1	0	0	0	0	1	1	30.1414	1	0	0	0	0	0
1155	201	200	184	169	126	0	0	0	0	0	0	0	0	0	0	0	1				0	1	0	2	0	0	16	31	74	0	0	0	0	0	0	0	0	0	0	0	1	1	25.1278	0	3	0	0	0	0
1156	190	146	129	116	94	0	0	0	2	0	0	0	0	0	0	0	1				0	1	0	2	0	0	17	30	52	0	0	0	0	0	0	0	0	0	0	0	1	1	22.3954	0	2	0	0	0	0
1161	223	173	148	134	105	0	0	0	0	0	0	0	0	0	0	1	1	1	10:00:00	01:00:00	0.5	0	-1	2	0	0	25	39	68	1	1	1	1	0.5	0	-1	0	0	0	0	1	1	28.1	0	0	0	0	0	0
1162	221	155	133	104	85	0	0	0	2	0	0	0	0	0	0	1	1	1	09:12:00	04:50:00	0	0	-1.5	1	0	1	22	51	70	1	1	1	1	0	0	-1.5	1	0	1	0	1	1	32.548	1	1	0	0	0	0
1165	182	190	169	103	79	0	0	0	0	0	0	0	0	0	0	1	0	1	07:59:00	00:50:00	0	0	-1	0	0	0	21	87	111	1	1	1	1	0	0	-1	0	0	0	0	0	2	24.2188	0	1	0	0	0	0
1166	221	155	130	90	78	0	0	0	2	0	0	0	0	0	0	0.5	0	1	04:00:00	00:50:00	0	0	-1	2	0	0	25	65	77	0.5	0.5	1	0	0	0	-1	0	0	0	0	1	1	37.9131	1	0	0	0	0	0
1167	220	176	153	127	98	0	0	0	1	0	0	0	0	0	0	0	1				0	1	0	2	1	0	23	49	78	0	0	0	0	0	0	0	0	0	0	1	0	2	25.721	0	2	0	0	0	0
1169	193	162	129	109	97	0	0	0	2	0	0	0	0	0	0	0	1				0	0	0	2	0	0	33	53	65	0	0	0	0	0	0	0	0	0	0	0	0	2	27.1106	0	0	0	0	0	0
1170	208	146	117	100	89	0	0	0	1	0	0	0	0	0	0.5	0	1				0	0	-0.5	2	0	0	29	46	57	0	0	0	0	0	0	-1	0	0	0	0	1	1	22.3954	0	0	0	0	0	0
1171	229	193	181	157	113	0	0	0	1	0	0	0	0	0	0	0	1				0.5	2	0	2	0	0	12	36	80	0	0	0	0	0.5	0	0	0	0	0	0	1	1	26.5118	0	0	0	0	0	0
1176	166	179	151	126	103	0	0	0	1	0	0	0	0	0	0	0.5	0	0	08:00:00	00:50:00	0	0	-0.5	2	0	0	28	53	76	0.5	0.5	1	0	0	0	-0.5	0	0	0	0	0	2	42.2145	1	0	0	0	0	0
1178	172	179	126	114	101	0	0	0	2	0	0	0	0	0	0	0	1				0	0	0	2	0	0	53	65	78	0	0	0	0	0	0	0	0	0	0	0	0	2	36.8889	1	1	0	0	0	0
1181	220	187	162	146	125	0	0	0	2	0	0	0	0	0	0	0	1				0	0	0	2	0	0	25	41	62	0	0	0	0	0	0	0	0	0	0	0	1	1	35.7513	1	0	0	0	0	0
1182	164	190	157	142	120	0	0	0	1	0	0	0	0	0	0	0	1				0	0	0	2	0	0	33	48	70	0	0	0	0	0	0	0	0	0	0	0	0	2	40.7713	1	2	0	0	0	0
1184	172	171	148	133	116	0	0	0	2	0	0	0	0	0	0	0	1				0	0	0	2	0	0	23	38	55	0	0	0	0	0	0	0	0	0	0	0	1	1	38	1	3	0	0	0	0
1187	201	166	130	100	87	0	0	0	2	2	0	0	0	0	0	0	1				0	1	-1	2	2	0	36	66	79	0	0	0	0	0	0	-1	0	0	0	0	1	1	25.2	0	1	0	0	0	0
1191	140	150	127	108	88	1	1	0	0	0	0	0	0	0.5	0.5	0	1				0.5	2	0	2	0	0	23	42	62	0	0	0	0	0	0	-0.5	0	0	0	0	1	1	28.0864	0	1	0	1	0	0
1200	227	131	104	88	83	0	0	0	1	0	0	0	0	0	0	0	1				0	0	-0.5	2	0	0	27	43	48	0	0	0	0	0	0	-0.5	0	0	0	0	0	2	23.5883	0	0	0	0	0	0
1201	187	173	141	114	97	0	0	0	2	1	0	0	0	0	0	0	1				0	1	0	2	2	0	32	59	76	0	0	0	0	0	0	0	0	0	0	1	1	1	23.7387	0	3	0	0	0	0
1203	157	151	141	92	88	0	0	0	1	0	0	0	0	0	0	1	1	1	07:00:00	00:50:00	0	0	-2	0	0	0	10	59	63	1	1	1	1	0	0	-2	1	0	0	0	0	2	24.064	0	1	0	0	1	0
1205	172	141	122	102	89	0	0	0	1	1	0	0	0	0	0	0	1				0	1	0	0	2	0	19	39	52	0	0	0	0	0	0	0	0	0	0	1	1	1	37.551	1	2	0	0	0	0
1206	214	169	150	122	107	0	0	0	0	0	0	0	0	0	0	0	1				0	0	0	2	0	0	19	47	62	0	0	0	0	0	0	0	0	0	0	0	1	1	37.3457	1	2	0	0	0	0
1208	138	179	162	139	100	0	0	0	2	0	0	0	0	0	0	0	1				0	1	0	2	0	0	17	40	79	0	0	0	0	0	0	0	0	0	0	0	0	2	22.546	0	0	0	0	0	0
1209	180	162	126	104	94	0	0	0	0	0	0	0	0	0	0	0	0				0	0	0	0	0	0	36	58	68	0	0	0	0	0	0	0	0	0	0	0	0	2	32.4662	1	2	0	0	0	0
1210	198	146	114	100	93	0	0	0	1	0	0	0	0	0	0	0	1				0	2	0	0	0	0	32	46	53	0	0	0	0	0	0	0	0	0	0	0	1	1	32.4074	1	0	0	1	2	0
1213	206	160	150	139	123	0	0	0	2	0	0	0	0	0	0	0	1				0	0	0	0	0	0	10	21	37	0	0	0	0	0	0	0	0	0	0	0	1	1	26.5759	0	0	0	0	0	0
1216	168	166	134	112	102	0	0	0	0	0	0	0	0	0	0	0	1				0	1	0	2	0	0	32	54	64	0	0	0	0	0	0	0	0	0	0	0	0	2	34.7266	1	0	0	0	0	0
1221	187	166	136	103	86	0	0	0	1	0	0	0	0	0	0	0	1				0	2	-1	2	0	0	30	63	80	0	0	0	0	0	0	-1	0	0	0	0	1	1	23.3556	0	1	0	0	0	0
1222	228	157	134	109	72	2	1	1	2	0	0	0	0	0	0	1	0	1	02:00:00	01:00:00	0	0	-1.5	2	0	0	23	48	85	1	1	1	1	0	0	-1.5	1	0	0	0	0	2	40.1633	1	1	0	0	0	0
1223	171	169	131	118	96	0	0	0	1	0	0	-0.5	0	0	0.5	0.5	1	0	06:00:00	00:50:00	0	1	-0.5	2	0	0	38	51	73	1	0.5	1	0	0	0	-1	0	0	0	0	1	1	31.3536	1	0	0	0	1	0
1225	215	162	150	127	101	0	0	0	0	0	0	0	0	0	0	0.5	1	1	09:00:00	00:14:00	0.5	2	-1.5	0	0	0	12	35	61	0.5	0.5	1	0	0.5	0	-1.5	1	0	0	0	1	1	33.6327	1	0	0	0	0	0
1227	196	144	120	77	84	0	0	0	1	1	0	0	0	0	0	0	1				0	0	0	2	1	0	24	67	60	0	0	0	0	0	0	0	0	0	0	0	1	1	39.1003	1	1	0	0	0	0
1228	202	125	103	78	77	2	1	1	0	2	0	0	0	0	0	0	1				-1	1	0	2	2	0	22	47	48	0	0	0	0	-1	0	0	0	0	0	0	1	1	26.5731	0	1	0	0	0	0
1229	191	130	117	99	86	0	0	0	1	0	0	0	0	0	0	0.5	0	1	05:00:00	01:00:00	0	0	-1	0	0	0	13	31	44	0.5	0.5	1	0	0	0	-1	0	0	0	0	0	2	28.251	0	1	0	0	0	0
1231	158	162	144	125	107	0	0	0	0	0	0	0	0	0	0	0	1				0	0	0	2	0	0	18	37	55	0	0	0	0	0	0	0	0	0	0	0	1	1	36.4299	1	2	0	0	0	0
1233	197	104	85	73	63	0	0	0	0	1	1	0	0	0	0	0	1				0	1	0	2	1	1	19	31	41	0	0	0	0	0	0	0	0	0	0	0	0	2	18.7107	0	1	0	0	0	0
1235	171	129	96	85	76	0	0	0	1	0	0	0	0	0	0	0	1				0	2	-0.5	2	0	0	33	44	53	0	0	0	0	0	0	-0.5	0	0	0	0	1	1	23.1481	0	0	0	0	0	0
1239	181	134	121	102	91	2	1	1	0	0	0	0	0	0	0	0	1				0	0	0	2	0	0	13	32	43	0	0	0	0	0	0	0	0	0	0	0	0	2	27.3438	0	1	0	1	1	0
1241	204	150	130	112	97	2	1	1	2	0	0	0	0	0	0	0	1				0	0	0	2	0	0	20	38	53	0	0	0	0	0	0	0	0	0	0	0	1	1	30.9715	1	1	0	0	0	0
1243	167	176	155	134	111	0	0	0	2	0	0	0	0	0	0	0	1				0	0	0	2	0	0	21	42	65	0	0	0	0	0	0	0	0	0	0	0	0	2	40.404	1	2	0	0	0	0
1246	186	130	115	96	78	0	0	0	2	0	0	0	0	0	0	0	1				0	0	0	2	0	0	15	34	52	0	0	0	0	0	0	0	0	0	0	0	1	1	30.3233	1	1	0	0	0	0
1250	181	171	142	110	75	0	0	0	0	0	0	0	0	0	0	0	1				0	1	0	2	1	0	29	61	96	0	0	0	0	0	0	0	0	0	0	1	0	2	20.2848	0	0	0	0	0	0
1252	212	133	100	95	77	0	0	0	2	0	0	0	0	0	0	1	0	0	03:00:00	03:50:00	1	0	-2	2	0	0	33	38	56	1	1	1	1	1	1	-2	1	1	0	0	0	2	21.6041	0	0	0	0	0	0
1253	173	196	164	134	105	0	0	0	2	0	0	0	0	0	0	0	1				0	0	0	2	0	0	32	62	91	0	0	0	0	0	0	0	0	0	0	0	0	2	23.3887	0	0	0	0	0	0
1254	173	169	146	127	114	0	0	0	0	0	0	0	0	0	0	0	1				0	1	0	2	0	0	23	42	55	0	0	0	0	0	0	0	0	0	0	0	0	2	23.9995	0	0	0	0	0	0
1257	199	184	181	162	122	0	0	0	0	0	0	0	0	0	0	0	1				0	0	0	2	0	0	3	22	62	0	0	0	0	0	0	0	0	0	0	0	1	1	23.9249	0	1	0	0	0	0
1259	194	176	151	121	115	0	0	0	0	0	0	0	0	0	0	0	1				0	0	-1	0	0	0	25	55	61	0	0	0	0	0	0	-1	0	0	0	0	1	1	29.4029	0	0	0	0	0	0
1260	217	148	129	110	99	0	0	0	0	0	0	0	0	0	0	0	1				1	2	0	2	0	0	19	38	49	0	0	0	0	1	1	0	0	0	0	0	1	1	34.2857	1	1	0	0	0	0
1261	173	176	142	121	109	0	0	0	1	0	0	0	0	0.5	0	0	1				0.5	0	0	2	0	0	34	55	67	0	0	0	0	0	0	0	0	0	0	0	1	1	29.6296	0	2	0	0	0	0
1262	212	176	144	133	112	0	0	0	0	0	0	0	0	0	0	0	1				0	2	-0.5	2	0	0	32	43	64	0	0	0	0	0	0	-0.5	0	0	0	0	0	2	22.8624	0	2	0	0	0	0
1264	212	157	122	97	89	0	0	0	0	0	0	0	0	0	0	1	0	0	05:00:00	00:50:00	0.5	0	-1.5	1	0	0	35	60	68	1	1	1	1	0.5	0	-1.5	1	0	0	0	0	2	27.0993	0	2	0	0	0	0
1265	207	151	133	120	104	1	1	0	0	0	0	0	0	0	0	1.5	2	0	04:00:00	05:50:00	0	0	-2	1	0	0	18	31	47	1.5	1.5	1	1	0	0	-2	1	0	0	0	1	1	28.0497	0	1	0	0	0	0
1266	200	173	151	118	110	0	0	0	1	0	0	0	0	0	0	0	1				0	0	0	2	0	0	22	55	63	0	0	0	0	0	0	0	0	0	0	0	1	1	34.9368	1	0	0	0	0	0
1268	182	157	125	108	85	0	0	0	0	1	0	0	0	0	0	0	1				0	1	0	2	1	0	32	49	72	0	0	0	0	0	0	0	0	0	0	0	0	2	21.1073	0	1	0	1	1	0
1272	175	190	137	110	103	2	1	1	2	0	0	0	0	0	0	0	1				0	0	0	2	0	0	53	80	87	0	0	0	0	0	0	0	0	0	0	0	0	2	39.4464	1	1	0	0	0	0
1274	191	131	103	79	70	2	1	1	2	0	0	0	0	0.5	0	0	1				0	0	0	2	0	0	28	52	61	0	0	0	0	-0.5	0	0	0	0	0	0	1	1	29.708	0	1	0	0	0	0
1275	211	151	133	116	98	0	0	0	2	0	0	0	0	0	0	0	1				0	0	0	2	0	0	18	35	53	0	0	0	0	0	0	0	0	0	0	0	1	1	26.5432	0	1	0	0	0	0
1278	179	162	137	114	97	0	0	0	2	0	0	0	0	0	0	0	1				0	0	0	2	0	0	25	48	65	0	0	0	0	0	0	0	0	0	0	0	0	2	42.3243	1	3	0	0	0	0
1280	178	134	115	113	80	0	0	0	2	0	0	0	0	0	0	0	0				0	0	-0.5	0	0	0	19	21	54	0	0	0	0	0	0	-0.5	0	0	0	0	0	2	28.0102	0	0	0	0	0	0
1281	193	141	96	88	77	0	0	0	2	0	0	0	0	0	0	0	0				0.5	0	0	2	0	0	45	53	64	0	0	0	0	0.5	0	0	0	0	0	0	0	2	21.3675	0	2	0	1	0	0
1284	204	153	131	110	81	0	0	0	0	0	0	0	0	0	0	0	1				0	2	0	2	1	0	22	43	72	0	0	0	0	0	0	0	0	0	0	1	1	1	-2146826281		0	0	0	0	0
1290	177	157	137	114	90	0	0	0	2	0	0	0	0	0	0	0	1				0	0	0	2	0	0	20	43	67	0	0	0	0	0	0	0	0	0	0	0	1	1	26.0351	0	1	0	0	0	0
1292	177	144	129	112	94	0	0	0	0	0	0	0	0	0	0	0.5	1	0	05:00:00	01:00:00	0.5	2	-1	0	0	0	15	32	50	0.5	0.5	1	0	0.5	0	-1	0	0	0	0	1	1	31	1	1	0	0	0	0
1296	152	173	144	130	104	0	0	0	0	0	0	0	0	0	0	0	1				0	0	0	2	0	0	29	43	69	0	0	0	0	0	0	0	0	0	0	0	1	1	22.8625	0	3	0	0	0	0
1297	201	153	133	110	86	0	0	0	0	0	0	0	0	0	0	0	1				0	1	0	2	0	0	20	43	67	0	0	0	0	0	0	0	0	0	0	0	1	1	38.8605	1	1	0	1	1	0
1298	168	129	103	86	68	2	1	1	2	0	0	0	0	0	0	0	1				0	1	0	2	0	0	26	43	61	0	0	0	0	0	0	0	0	0	0	0	1	1	26.2584	0	3	0	1	1	0
1299	195	150	114	101	82	0	0	0	1	0	0	0	0	0	0	0	1				0	0	0	2	0	0	36	49	68	0	0	0	0	0	0	0	0	0	0	0	1	1	27.7275	0	3	0	0	1	0
1301	186	131	109	85	88	0	0	0	1	0	0	0	0	0	0	0	1				0	0	0	0	0	0	22	46	43	0	0	0	0	0	0	0	0	0	0	0	0	2	26.6347	0	2	0	0	1	0
1302	227	153	122	111	93	0	0	0	0	0	0	0	0	0	0	0	1				1	2	0	2	0	0	31	42	60	0	0	0	0	1	1	0	0	0	0	0	1	1	23.5294	0	0	0	0	0	0
1307	188	157	123	106	92	0	0	0	1	0	0	0	0	0	0	0.5	1	0	06:00:00	01:50:00	1	2	-1	2	0	0	34	51	65	0.5	0.5	1	0	1	1	-1	0	0	0	0	1	1	25	0	0	0	0	0	0
1311	236	169	144	116	91	0	0	0	2	0	0	0	0	0	0	0	1				0	2	0	2	0	0	25	53	78	0	0	0	0	0	0	0	0	0	0	0	0	2	27.4756	0	1	0	0	0	0
1312	196	148	109	98	82	0	0	0	0	0	0	0	0	0	0	0	1				0	1	-0.5	2	0	0	39	50	66	0	0	0	0	0	0	-0.5	0	0	0	0	1	1	22.7204	0	3	0	0	0	0
1314	217	153	121	96	86	0	0	0	0	0	0	0	0	0	0	1	0	0	04:00:00	04:50:00	0.5	0	0	2	0	0	32	57	67	1	1	1	1	0.5	0	0	0	0	0	0	0	2	27.5802	0	2	0	0	0	0
1317	221	139	130	113	96	0	0	0	2	0	0	0	0	0	0	0	1				0	0	0	0	0	0	9	26	43	0	0	0	0	0	0	0	0	0	0	0	1	1	39.1173	1	0	0	0	1	0
1319	155	176	151	107	88	0	0	0	1	0	0	0	0	0	0	0	1				0	0	0	2	0	0	25	69	88	0	0	0	0	0	0	0	0	0	0	0	0	2	-2146826281		3	0	0	0	0
1324	194	171	141	111	95	0	0	0	1	0	0	0	0	0	0	0	1				0	1	-1.5	0	0	0	30	60	76	0	0	0	0	0	0	-1.5	1	0	0	0	1	1	23.4835	0	0	0	0	0	0
1328	234	164	151	123	101	0	0	0	2	0	0	0	0	0	0	0	1				0	0	0	2	0	0	13	41	63	0	0	0	0	0	0	0	0	0	0	0	0	2	32.9331	1	2	0	0	0	0
1330	200	190	164	141	117	0	0	0	2	0	0	0	0	0	0	1.5	1	1	02:00:00	00:43:00	1	0	-1	0	0	0	26	49	73	1.5	1.5	1	1	1	1	-1	0	0	0	0	0	2	27.3438	0	3	0	0	0	0
1331	175	173	157	184	102	0	0	0	1	0	0	0	0	0	0	1	0	1	04:00:00	00:56:00	0.5	2	-0.5	2	0	0	16	-11	71	1	1	1	1	0.5	0	-0.5	0	0	0	0	0	2	35.9268	1	1	0	0	0	0
1332	185	181	144	120	100	0	0	0	0	0	0	0	0	0	0	0	1				0	2	0	2	1	0	37	61	81	0	0	0	0	0	0	0	0	0	0	1	1	1	31.4815	1	0	0	0	0	0
1334	176	164	141	117	106	0	0	0	0	2	0	0	0	0	0	0	1				0	1	0	2	2	0	23	47	58	0	0	0	0	0	0	0	0	0	0	0	1	1	23.4568	0	0	0	2	1	0
1338	207	196	169	148	130	0	0	0	1	0	0	0	0	0	0	0	1				0	2	0	2	0	0	27	48	66	0	0	0	0	0	0	0	0	0	0	0	1	1	33.045	1	0	0	1	1	0
1341	180	150	123	94	86	2	1	1	2	0	0	0	0	0	0	0.5	0	0	02:00:00	06:50:00	0.5	0	-1	1	0	0	27	56	64	0.5	0.5	1	0	0.5	0	-1	0	0	0	0	0	2	26.6	0	1	0	0	0	0
1342	185	173	148	117	100	0	0	0	0	0	0	0	0	0	0	0	1				0	2	-1	2	0	0	25	56	73	0	0	0	0	0	0	-1	0	0	0	0	1	1	26.0802	0	2	0	0	0	0
1343	164	136	108	91	78	0	0	0	1	0	0	0	0	0	0	0	1				0	0	0	0	0	0	28	45	58	0	0	0	0	0	0	0	0	0	0	0	1	1	22.8395	0	0	0	1	1	0
1344	216	181	150	123	96	0	0	0	0	0	0	0	0	0	0	0	1				0	0	0	2	0	0	31	58	85	0	0	0	0	0	0	0	0	0	0	0	1	1	-2146826281		1	0	0	0	0
1345	185	166	154	141	117	0	0	0	1	0	0	0	0	0	0	0	1				0	0	0	2	0	0	12	25	49	0	0	0	0	0	0	0	0	0	0	0	1	1	26.4506	0	0	0	0	0	0
1348	156	187	173	155	133	0	0	0	1	0	0	0	0	0	0	0.5	1	0	10:00:00	01:21:00	0.5	2	-1	2	0	0	14	32	54	0.5	0.5	1	0	0.5	0	-1	0	0	0	0	1	1	31.4077	1	0	0	0	0	0
1351	169	169	162	144	126	0	0	0	2	0	0	0	0	0	0	0	1				0	2	0	2	0	0	7	25	43	0	0	0	0	0	0	0	0	0	0	0	0	2	27.9155	0	1	0	0	0	0
1353	215	157	115	100	93	0	0	0	1	0	0	0	0	0	0	0	1				0	0	0	0	0	0	42	57	64	0	0	0	0	0	0	0	0	0	0	0	1	1	34.2593	1	0	0	2	2	0
1354	205	139	121	96	83	0	0	0	0	0	0	0	0	0	0	1	1	0	03:00:00	01:50:00	0.5	0	-1.5	2	0	0	18	43	56	1	1	1	1	0.5	0	-1.5	1	0	0	0	1	1	25	0	3	0	0	1	0
1355	182	146	111	95	86	2	1	1	2	0	0	0	0	0	0	0	1				0	2	0	2	0	0	35	51	60	0	0	0	0	0	0	0	0	0	0	0	1	1	26.0044	0	1	0	0	0	0
1356	183	155	137	121	108	1	1	0	0	0	0	0	0	0	0	0	1				0	0	0	0	0	0	18	34	47	0	0	0	0	0	0	0	0	0	0	0	0	2	40.6805	1	1	0	0	0	0
1357	185	150	125	104	90	0	0	0	1	0	0	0	0	0	0	0	1				0	0	0	2	0	0	25	46	60	0	0	0	0	0	0	0	0	0	0	0	1	1	28.4055	0	0	0	0	0	0
1358	218	141	122	106	94	0	0	0	2	0	0	0	0	0	0	0	1				0	1	0	2	0	0	19	35	47	0	0	0	0	0	0	0	0	0	0	0	1	1	21.2245	0	0	0	0	0	0
1360	208	176	157	130	107	0	0	0	1	0	0	0	0	0	0	0	1				0	0	0	2	1	0	19	46	69	0	0	0	0	0	0	0	0	0	0	1	1	1	26.8698	0	0	0	0	0	0
1361	197	169	121	108	79	0	0	0	1	0	0	0	0	0	0	1	0	0	02:15:00	01:50:00	0	0	-1.5	0	0	0	48	61	90	1	1	1	1	0	0	-1.5	1	0	0	0	1	1	27.4445	0	1	0	0	0	0
1363	219	181	169	144	120	0	0	0	0	0	0	0	0	0	0	0	1				0	0	0	2	0	0	12	37	61	0	0	0	0	0	0	0	0	0	0	0	1	1	-2146826281		0	0	0	0	0
1366	156	134	134	98	88	0	0	0	1	0	0	0	0	0	0	0.5	0	0	04:00:00	00:50:00	0.5	0	-1	0	0	0	0	36	46	0.5	0.5	1	0	0.5	0	-1	0	0	0	0	1	1	28.7347	0	0	0	1	1	0
1368	170	146	139	129	91	0	0	0	1	0	0	0	0	0	0	0	1				0	0	0	2	0	0	7	17	55	0	0	0	0	0	0	0	0	0	0	0	1	1	27.7743	0	3	0	1	1	0
1369	144	141	97	88	74	0	0	0	2	0	0	0	0	0	0	0	1				0	0	-1	2	0	0	44	53	67	0	0	0	0	0	0	-1	0	0	0	0	0	2	28.2828	0	3	0	0	0	0
1370	173	133	113	95	72	0	0	0	0	0	0	0	0	0	0	1	2	0	02:00:00	01:50:00	1	2	-1	1	0	0	20	38	61	1	1	1	1	1	1	-1	0	0	0	0	0	2	24.6	0	1	0	0	0	0
1375	176	181	162	136	104	0	0	0	1	0	0	0	0	0.5	0	0	1				0.5	2	0	2	0	0	19	45	77	0	0	0	0	0	0	0	0	0	0	0	1	1	26.8406	0	0	0	0	0	0
1378	192	176	157	130	113	0	0	0	1	0	0	0	0	0	0	0	1				0	0	0	0	0	0	19	46	63	0	0	0	0	0	0	0	0	0	0	0	0	2	33.4766	1	1	0	0	1	0
1379	153	181	155	125	100	0	0	0	0	0	0	0	0	0	0	0	1				0	0	0	2	0	0	26	56	81	0	0	0	0	0	0	0	0	0	0	0	0	2	20.0288	0	3	0	0	0	0
1381	176	148	127	113	97	0	0	0	1	0	0	0	0	0.5	-0.5	0	1				0.5	0	-1	0	0	0	21	35	51	0	0	0	0	0	0	-0.5	0	0	0	0	1	1	23.5294	0	2	0	1	1	0
1382	240	146	116	89	70	0	0	0	0	2	0	0	0	0	0	0	1				0	1	0	2	2	0	30	57	76	0	0	0	0	0	0	0	0	0	0	0	1	1	28.7356	0	0	0	0	0	0
1385	193	157	133	118	100	0	0	0	1	0	0	0	0	0	0	0	1				0	0	0	2	0	0	24	39	57	0	0	0	0	0	0	0	0	0	0	0	1	1	28.7	0	3	0	0	0	0
1386	217	153	129	107	96	0	0	0	2	0	0	0	0	0	0	0	0				0.5	0	-0.5	0	0	0	24	46	57	0	0	0	0	0.5	0	-0.5	0	0	0	0	0	2	29.2839	0	0	0	0	0	0
1391	195	173	160	127	110	0	0	0	1	0	0	0	0	0	0	0	1				0	1	0	2	0	0	13	46	63	0	0	0	0	0	0	0	0	0	0	0	0	2	41.2071	1	1	0	0	0	0
1392	172	171	142	126	109	0	0	0	0	0	0	0	0	0	0	0	1				0	0	0	2	0	0	29	45	62	0	0	0	0	0	0	0	0	0	0	0	1	1	24.6914	0	3	0	0	0	0
1394	166	160	121	78	70	0	0	0	1	0	1	0	0	0	0	0	1				0	0	0	2	0	1	39	82	90	0	0	0	0	0	0	0	0	0	0	0	1	1	33.7925	1	1	0	0	0	0
1395	209	162	144	116	95	0	0	0	1	0	0	0	0	0	0	0	1				0	0	0	2	0	0	18	46	67	0	0	0	0	0	0	0	0	0	0	0	1	1	34.5179	1	0	0	0	0	0
1396	204	141	131	103	96	0	0	0	0	0	0	0	0	0	0	0.5	0	0	04:00:00	00:50:00	0.5	0	-1.5	0	0	0	10	38	45	0.5	0.5	1	0	0.5	0	-1.5	1	0	0	0	1	1	30.6148	1	1	0	0	0	0
1408	204	184	157	133	101	0	0	0	0	0	0	0	0	0	0	0	1				0	0	0	2	1	0	27	51	83	0	0	0	0	0	0	0	0	0	0	1	1	1	27.7551	0	0	0	0	0	0
1410	188	164	150	127	105	0	0	0	0	0	0	0	0	0	0	0	1				0	0	0	2	0	0	14	37	59	0	0	0	0	0	0	0	0	0	0	0	1	1	28.6661	0	3	0	0	0	0
1411	212	187	169	148	126	0	0	0	0	0	0	0	0	0	0	0	1				0	0	0	2	0	0	18	39	61	0	0	0	0	0	0	0	0	0	0	0	1	1	29.8	0	1	0	0	0	0
1413	161	160	142	116	104	0	0	0	0	0	0	0	0	0	0	0	1				0	0	0	2	0	0	18	44	56	0	0	0	0	0	0	0	0	0	0	0	1	1	25.5	0	1	0	0	0	0
1417	248	102	83	87	66	0	0	0	0	0	0	0	0	0	0	0	0				0	0	-0.5	1	0	0	19	15	36	0	0	0	0	0	0	-0.5	0	0	0	0	1	1	21.9671	0	1	0	0	0	0
1420	220	181	155	137	110	0	0	0	0	0	0	0	0	0	0	0	1				0	2	0	2	0	0	26	44	71	0	0	0	0	0	0	0	0	0	0	0	0	2	33.305	1	0	0	0	0	0
1422	217	173	148	126	103	0	0	0	0	0	0	0	0	0	0	0	1				0	1	-1	2	1	0	25	47	70	0	0	0	0	0	0	-1	0	0	0	1	1	1	37.2245	1	1	0	0	0	0
1423	168	200	153	142	121	0	0	0	1	0	0	0	0	0	0	0.5	1	0	07:00:00	00:32:00	0	2	0	2	0	0	47	58	79	0.5	0.5	1	0	0	0	0	0	0	0	0	0	2	41.2868	1	3	0	0	0	0
1424	181	187	169	141	108	0	0	0	0	0	0	0	0	0	0	0	1				0	1	0	2	0	0	18	46	79	0	0	0	0	0	0	0	0	0	0	0	1	1	-2146826281		2	0	0	0	0
1426	149	155	153	137	117	0	0	0	2	0	0	0	0	0	0	0	1				0	0	0	2	0	0	2	18	38	0	0	0	0	0	0	0	0	0	0	0	0	2	21.769	0	2	0	0	0	0
1429	184	166	150	111	82	0	0	0	0	0	0	0	0	0	0	0	1				0	1	0	2	0	0	16	55	84	0	0	0	0	0	0	0	0	0	0	0	0	2	23.0469	0	0	0	0	0	0
1430	192	171	150	134	109	0	0	0	1	0	0	0	0	0	0	0	1				0	0	-1	2	0	0	21	37	62	0	0	0	0	0	0	-1	0	0	0	0	1	1	39.4159	1	3	0	0	0	0
1433	220	181	144	104	101	0	0	0	0	0	0	0	0	0	0	1	1	0	12:00:00	01:00:00	1	2	-1.5	2	0	0	37	77	80	1	1	1	1	1	1	-1.5	1	1	0	0	1	1	26.8274	0	0	0	0	0	0
1435	243	155	142	115	94	0	0	0	1	0	0	0	0	0	0	0	1				0	0	0	1	0	0	13	40	61	0	0	0	0	0	0	0	0	0	0	0	1	1	28.6048	0	0	0	1	1	0
1441	205	181	162	139	115	0	0	0	0	0	0	0	0	0	0	0	1				0	0	0	2	0	0	19	42	66	0	0	0	0	0	0	0	0	0	0	0	1	1	-2146826281		0	0	0	0	0
1444	157	151	127	117	104	2	1	1	0	0	0	0	0	0	0	0	1				0	0	0	0	0	0	24	34	47	0	0	0	0	0	0	0	0	0	0	0	0	2	47.0156	1	3	0	0	0	0
1448	207	196	181	150	111	0	0	0	1	0	0	0	0	0	0	0	1				0	1	0	2	1	0	15	46	85	0	0	0	0	0	0	0	0	0	0	1	1	1	-2146826281		0	0	0	0	0
1449	189	169	144	117	97	2	1	1	2	1	0	0	0	0	0	0	0				0	0	0	0	1	0	25	52	72	0	0	0	0	0	0	0	0	0	0	0	0	2	39.0925	1	0	1	0	0	0
1450	202	162	146	117	96	0	0	0	1	0	0	0	0	0	0	0.5	1	0	05:00:00	00:29:00	0.5	0	-1.5	0	0	0	16	45	66	0.5	0.5	1	0	0.5	0	-1.5	1	0	0	0	0	2	25.3444	0	1	0	0	0	0
1452	156	190	153	122	104	1	1	0	1	0	0	0	0	0	0	0	1				0	2	0	2	0	0	37	68	86	0	0	0	0	0	0	0	0	0	0	0	1	1	24.977	0	3	0	0	0	0
1454	199	150	116	98	86	0	0	0	0	0	0	0	0	0.5	0	0	1				0.5	2	-1	2	0	0	34	52	64	0	0	0	0	0	0	-1	0	0	0	0	0	2	24.7	0	0	0	0	0	0
1459	215	160	127	112	86	0	0	0	1	0	0	0	0	0	0	0.5	0	0	06:00:00	01:00:00	0.5	2	-1	2	0	0	33	48	74	0.5	0.5	1	0	0.5	0	-1	0	0	0	0	1	1	25.7122	0	3	0	0	0	0
1461	193	184	155	121	99	0	0	0	1	0	0	0	0	0	0	0	1				0	0	0	2	0	0	29	63	85	0	0	0	0	0	0	0	0	0	0	0	0	2	35.2941	1	2	0	0	0	0
1462	202	162	134	104	93	0	0	0	1	0	0	0	0	0	0	0	1				0	0	0	0	0	0	28	58	69	0	0	0	0	0	0	0	0	0	0	0	1	1	36.2426	1	0	0	0	0	0
1463	189	187	171	155	131	0	0	0	1	0	0	0	0	0	0	0	1				0.5	2	0	2	0	0	16	32	56	0	0	0	0	0.5	0	0	0	0	0	0	1	1	24.4898	0	1	0	0	0	0
1467	225	190	148	144	115	0	0	0	1	0	0	0	0	0	0	0	1				0	1	0	2	0	0	42	46	75	0	0	0	0	0	0	0	0	0	0	0	0	2	17.9089	0	0	0	0	0	0
1468	186	196	155	133	112	0	0	0	0	0	0	0	0	0	0	0	1				0	0	0	2	0	0	41	63	84	0	0	0	0	0	0	0	0	0	0	0	0	2	23.5557	0	0	0	0	0	0
1469	168	160	134	116	92	2	1	1	1	0	0	0	0	0	0	0	1				0	0	-0.5	0	0	0	26	44	68	0	0	0	0	0	0	-0.5	0	0	0	0	1	1	31.6522	1	1	0	0	1	0
1473	188	144	133	101	81	0	0	0	1	0	0	0	0	0	0	0	1				0	0	0	2	0	0	11	43	63	0	0	0	0	0	0	0	0	0	0	0	0	2	32.831	1	1	0	0	0	0
1475	197	150	115	106	103	0	0	0	1	0	0	0	0	0	0	0	1				0.5	2	0	2	0	0	35	44	47	0	0	0	0	0.5	0	0	0	0	0	0	1	1	20.2449	0	2	0	0	0	0
1478	185	173	123	123	102	0	0	0	0	2	0	0	0	0	0	0	1				0	1	0	2	2	0	50	50	71	0	0	0	0	0	0	0	0	0	0	0	1	1	28.3675	0	0	1	0	0	0
1479	141	190	153	126	103	0	0	0	1	0	0	0	0	0	0	0	1				0	1	0	2	0	0	37	64	87	0	0	0	0	0	0	0	0	0	0	0	0	2	27.4145	0	3	0	0	0	0
1481	168	133	110	98	90	0	0	0	1	0	0	0	0	0	0	0	1				0	0	0	2	0	0	23	35	43	0	0	0	0	0	0	0	0	0	0	0	1	1	33.1	1	1	0	0	1	0
1484	185	146	125	115	101	0	0	0	0	0	0	0	0	0	0	0	1				0.5	2	-0.5	2	0	0	21	31	45	0	0	0	0	0.5	0	-0.5	0	0	0	0	1	1	32.4467	1	0	0	1	1	0
1485	163	171	153	133	100	0	0	0	1	0	0	0	0	0	0	0	1				0	0	0	2	0	0	18	38	71	0	0	0	0	0	0	0	0	0	0	0	1	1	-2146826281		1	0	0	0	0
1491	186	144	130	109	88	0	0	0	2	0	0	0	0	0	0	0	1				0	1	0	2	0	0	14	35	56	0	0	0	0	0	0	0	0	0	0	0	0	2	26.079	0	1	0	0	0	0
1492	215	130	113	97	79	0	0	0	0	0	0	0	0	0	0	1	2	0	04:00:00	09:50:00	0.5	2	-0.5	1	0	0	17	33	51	1	1	1	1	0.5	0	-0.5	0	0	0	0	0	2	27.0552	0	0	0	0	0	0
1493	253	164	141	121	100	0	0	0	1	0	0	0	0	0	0	0	1				0	0	0	2	0	0	23	43	64	0	0	0	0	0	0	0	0	0	0	0	1	1	-2146826281		1	0	0	0	0
1494	110	193	115	114	88	0	0	0	1	0	0	1	1	0	-1	1	2				0	2	-2	0	0	0	78	79	105	0	0	0	0	0	0	-1	0	0	0	0	0	2	19.0451	0	0	0	0	0	0
1495	189	171	150	133	117	0	0	0	0	0	0	0	0	0	0	0	1				0	0	0	2	0	0	21	38	54	0	0	0	0	0	0	0	0	0	0	0	1	1	34.6021	1	1	0	0	0	0
1497	179	162	131	100	85	0	0	0	0	0	0	0	0	0	0	0	1				0	0	0	2	0	0	31	62	77	0	0	0	0	0	0	0	0	0	0	0	0	2	27.6398	0	2	0	0	0	0
1498	169	179	164	141	109	0	0	0	0	0	0	0	0	0	0	0	1				0	0	0	2	0	0	15	38	70	0	0	0	0	0	0	0	0	0	0	0	1	1	-2146826281		1	0	0	0	0
1499	199	162	122	109	81	0	0	0	1	0	0	0	0	0	0	0	1				0	0	0	2	0	0	40	53	81	0	0	0	0	0	0	0	0	0	0	0	1	1	28.0899	0	2	0	0	0	0
1503	205	129	109	107	90	0	0	0	1	0	0	0	0	0	0	0	1				0	0	0	2	0	0	20	22	39	0	0	0	0	0	0	0	0	0	0	0	0	2	22.3435	0	2	0	0	0	0
1509	125	157	120	98	84	0	0	0	2	0	0	0	0	0	0	0	1				0.5	0	0	2	0	0	37	59	73	0	0	0	0	0.5	0	0	0	0	0	0	0	2	29.865	0	3	0	0	0	0
1511	170	171	137	112	96	0	0	0	0	0	0	0	0	0	0	0	1				0	0	0	2	0	0	34	59	75	0	0	0	0	0	0	0	0	0	0	0	0	2	26.079	0	1	0	0	0	0
1513	152	173	162	137	114	0	0	0	0	0	0	0	0	0	0	0	1				0	1	0	2	0	0	11	36	59	0	0	0	0	0	0	0	0	0	0	0	0	2	23.2	0	1	0	0	0	0
1516	213	151	136	122	100	0	0	0	1	0	0	0	0	0	0	0	1				0.5	2	-1	2	0	0	15	29	51	0	0	0	0	0.5	0	-1	0	0	0	0	0	2	29.34	0	0	0	0	0	0
1519	180	153	134	90	70	0	0	0	0	1	1	0	0	0	0	0	1				0	2	0	2	1	1	19	63	83	0	0	0	0	0	0	0	0	0	0	0	0	2	24.4473	0	0	0	0	0	0
[truncated: 200 more columns]
